# Supplementary material for: Data supporting the shedding of larger extracellular vesicles by multidrug resistant tumour cells
Source: Data Brief. 2016 Feb 8;6:1023–7. doi: 10.1016/j.dib.2016.02.004 (PMC4763103; doi:10.1016/j.dib.2016.02.004)
Supplement: Supplementary file 1 — Supplementary material [file mmc1.zip]

Archive with 9 entries (9 files):
- coi_disclosure_VL-R_submitted.pdf
- coi_disclosure MH_submitted.pdf
- coi_disclosure PM_submitted.pdf
- coi_disclosure ROC_submitted.pdf
- coi_disclosure_ADL_submitted.pdf
- coi_disclosure_DS_submitted.pdf
- coi_disclosure_HS_submitted.pdf
- coi_disclosure_HV_submitted.pdf
- coi_disclosure_RTL_submitted.pdf
