# Supplementary material for: Data supporting the shedding of larger extracellular vesicles by multidrug resistant tumour cells
Source: Data Brief. 2016 Feb 8;6:1023–7. doi: 10.1016/j.dib.2016.02.004 (PMC4763103; doi:10.1016/j.dib.2016.02.004)
Supplement: Supplementary file 2 — Supplementary material: Table 2 | List of proteins identified by mass spectrometry in K562 and K562Dox EVs preparations. (This Table is attached as an excel file with the name: Table_2). Table 2 legend. LC/MS/MS analysis allowed identifying in the eight samples, 304 proteins (232 proteins in EVs shed from K562 cells and 207 proteins in EVs shed from K562Dox cells). For each protein, the Uniprot accession number, protein name and molecular weight are indicated. In addition, for each sample, the peptide charge state, scores (mascot and sequest) and coverage % are indicated. Samples 1 to 4 refer to K562 EVs (grey colour) and samples 5 to 8 to K562Dox EVs (white colour). Within each row, the number of peptide, score (Mascot and/or Sequest) and coverage indicate that the respective protein was identified in the sample. N/A (not available) indicates that the protein was not detected. a) Accession number in the UniProt database. b) Molecular weight of the protein. c) Peptide charge state. [file mmc2.xlsx]

## Sheet: Sheet1
Table 2-	Identified proteins in the extracellular vesicles (EVs) shed from the pair of chronic myeloid leukaemia cells (K562 and K562Dox) by mean of LC/MS/MS analysis
	Within each row, the number of peptide, score (Mascot and/or Sequest) and coverage indicate that the protein was identified in the sample.
	a) Accession number in the UniProt database.
	b) Molecular weight of the protein.
	c) Peptide charge state.
	N/A: not available.
				K562 - Sample 1				K562 - Sample 2				K562 - Sample 3				K562 - Sample 4				K562 Dox - Sample 5				K562 Dox - Sample 6				K562 Dox - Sample 7				K562 Dox - Sample 8
Uniprot acessiona)	Protein description	MW (kDa)b)	Peptidec)	Score Mascot	Score Sequest	∑Coverage % by amino acid	Peptidec)	Score Mascot	Score Sequest	∑Coverage % by amino acid	Peptidec)	Score Mascot	Score Sequest	∑Coverage % by amino acid	Peptidec)	Score Mascot	Score Sequest	∑Coverage % by amino acid	Peptidec)	Score Mascot	Score Sequest	∑Coverage % by amino acid	Peptidec)	Score Mascot	Score Sequest	∑Coverage % by amino acid	Peptidec)	Score Mascot	Score Sequest	∑Coverage % by amino acid	Peptidec)	Score Mascot	Score Sequest	∑Coverage % by amino acid
P62805	Histone H4	11.4	8	543.035	49.3685	55.34	10	494.948	55.6162	59.22	8	498.739	32.063	56.31	9	393.61	37.0897	52.43	N/A	N/A	N/A	N/A	1	74.5729	6.18456	11.65	3	122.6	12.7392	27.18	N/A	N/A	N/A	N/A
P58876	Histone H2B type 1-D	13.9	2	498.307	55.0636	53.17	2	408.988	52.6696	63.49	2	361.933	42.5569	63.49	N/A	N/A	N/A	N/A	N/A	N/A	N/A	N/A	1	117.575	19.7115	40.48	5	134.441	33.8948	41.27	N/A	N/A	N/A	N/A
P23527	Histone H2B type 1-O	13.9	2	421.984	47.208	53.17	2	397.262	51.0794	63.49	2	331.81	40.1181	63.49	3	510.672	53.0015	63.49	1	94.0176	19.2327	13.49	N/A	N/A	N/A	N/A	N/A	N/A	N/A	N/A	1	80.0876	19.9695	13.49
Q96KK5	Histone H2A type 1-H	13.9	2	495.117	35.8272	35.94	2	504.872	48.0493	35.94	2	212.181	10.5363	21.09	2	415.74	40.7779	35.94	2	85.1158	9.04551	24.22	N/A	N/A	N/A	N/A	N/A	N/A	N/A	N/A	2	72.3646	5.47631	9.38
P04908	Histone H2A type 1-B/E	14.1	1	366.717	27.0299	35.38	1	356.66	36.0054	35.38	1	196.155	N/A	20.77	1	305.545	34.8802	35.38	N/A	N/A	N/A	N/A	N/A	N/A	N/A	N/A	N/A	N/A	N/A	N/A	N/A	N/A	N/A	N/A
P69892	Hemoglobin subunit gamma-2	16.1	4	412.252	19.8823	48.3	N/A	N/A	N/A	N/A	4	356.33	14.5033	48.3	3	233.462	13.1358	35.37	N/A	N/A	N/A	N/A	N/A	N/A	N/A	N/A	N/A	N/A	N/A	N/A	N/A	N/A	N/A	N/A
P10412	Histone H1.4	21.9	10	1506.4	133.476	30.14	10	1477.42	106.109	29.68	8	1199.23	85.5804	29.68	9	1323.24	105.579	30.14	N/A	N/A	N/A	N/A	N/A	N/A	N/A	N/A	9	623.071	51.9312	24.66	N/A	N/A	N/A	N/A
P12829	Myosin light chain 4	21.6	4	177.285	17.9586	33.5	1	66.48	6.22842	6.6	2	131.406	10.4435	23.35	2	123.594	9.53898	12.18	N/A	N/A	N/A	N/A	1	N/A	2.75307	6.6	1	45.2	2.537	6.6	N/A	N/A	N/A	N/A
P69905	Hemoglobin subunit alpha	15.2479	3	237.027	37.3373	29.58	3	133.033	26.3849	28.17	3	224.266	23.495	28.17	3	163.603	31.8591	28.17	1	60.4267	2.32417	10.56	1	86.5137	17.8961	10.56	2	110.637	14.819	21.83	N/A	N/A	N/A	N/A
P16401	Histone H1.5	22.5665	6	579.93	62.3478	27.88	6	529.73	44.1921	27.43	6	470.212	37.8487	27.43	6	577.937	52.0512	27.88	N/A	N/A	N/A	N/A	N/A	N/A	N/A	N/A	2	70.5819	2.36827	13.24	N/A	N/A	N/A	N/A
P68431	Histone H3.1	15.3945	6	153.773	12.2401	26.47	6	252.971	12.0397	26.47	4	125.88	N/A	23.53	4	180.641	4.58079	22.79	N/A	N/A	N/A	N/A	N/A	N/A	N/A	N/A	2	70.5819	2.36827	13.24	N/A	N/A	N/A	N/A
P04075	Fructose-bisphosphate aldolase A	39.3953	8	382.064	32.657	20.6	3	152.085	13.0473	7.14	7	357.181	16.9555	20.05	4	159.933	15.8091	10.71	1	110.08	5.38794	6.04	1	96.5982	8.40207	3.02	6	200.494	24.9745	12.91	2	108.09	7.58812	9.07
P60709	Actin. cytoplasmic 1	41.7097	14	995.274	98.7012	35.73	8	503.588	39.5639	20.8	11	854.734	60.3345	24.53	11	805.537	74.4368	24.53	3	127.969	11.6836	13.07	11	703.958	65.9953	27.47	10	623.062	73.6389	24.53	1	126.293	8.09904	2.67
P02008	Hemoglobin subunit zeta	15.6272	4	240.758	18.0114	35.21	1	75.06	3.30911	10.56	3	123.3	14.6352	23.94	3	124.794	13.8219	23.94	1	57.33	N/A	10.56	2	69.93	5.59595	17.61	1	55.64	3.69658	10.56	N/A	N/A	N/A	N/A
P0CG48	Polyubiquitin-C	76.9915	2	74.78	6.98636	35.47	1	47.66	3.99278	21.02	1	39.78	3.84402	23.65	N/A	N/A	N/A	N/A	1	119.402	8.29271	15.77	6	702.564	78.0985	82.77	8	931.807	97.846	74.89	1	108.407	5.79679	15.77
P62937	Peptidyl-prolyl cis-trans isomerase A	18.0009	4	279.093	21.526	30.3	1	82.2946	5.63094	6.67	3	163.93	11.7686	23.03	2	139.8	12.2011	21.82	1	135.641	8.30135	6.67	5	371.907	30.8843	39.39	5	318.763	24.0159	39.39	1	154.855	10.5266	6.67
P43487	Ran-specific GTPase-activating protein	23.2956	3	132.526	13.2122	20.4	N/A	N/A	N/A	N/A	N/A	N/A	N/A	N/A	1	40.47	2.48267	4.48	N/A	N/A	N/A	N/A	N/A	N/A	N/A	N/A	1	N/A	2.36147	4.48	N/A	N/A	N/A	N/A
P02751	Fibronectin	262.46	32	1686.39	200.487	17.1	7	213.533	21.3131	3.98	19	765.624	87.4413	11.9	14	447.533	70.9187	8.97	N/A	N/A	N/A	N/A	3	40.83	9.58275	1.26	12	418.791	43.8876	7	N/A	N/A	N/A	N/A
P07437	Tubulin beta chain	49.639	2	284.561	33.8156	16.67	N/A	N/A	N/A	N/A	5	202.378	29.5394	15.99	N/A	N/A	N/A	N/A	N/A	N/A	N/A	N/A	2	180.337	23.7152	7.66	N/A	N/A	N/A	N/A	N/A	N/A	N/A	N/A
P67809	Nuclease-sensitive element-binding protein 1	35.9027	4	285.483	13.1365	31.48	2	137.169	4.15835	18.21	1	146.813	4.58774	9.26	N/A	N/A	N/A	N/A	2	77.5715	N/A	13.58	3	206.303	10.7442	16.98	6	500.339	37.324	39.2	1	41.96	N/A	7.41
P17096	High mobility group protein HMG-I/HMG-Y	11.6691	2	174.433	N/A	41.12	2	186.951	N/A	41.12	2	96.3082	N/A	41.12	1	115.181	4.0627	17.76	N/A	N/A	N/A	N/A	N/A	N/A	N/A	N/A	N/A	N/A	N/A	N/A	N/A	N/A	N/A	N/A
P02100	Hemoglobin subunit epsilon	16.1925	3	284.627	14.5719	36.05	1	182.301	9.50876	15.65	1	204.291	6.92336	15.65	1	172.935	9.10422	15.65	N/A	N/A	N/A	N/A	1	56.66	2.75593	8.84	N/A	N/A	N/A	N/A	N/A	N/A	N/A	N/A
P06753	Tropomyosin alpha-3 chain	32.9298	3	74.4145	14.3156	15.09	N/A	N/A	N/A	N/A	2	39.7	2.40126	10.53	2	41.75	2.39387	10.18	N/A	N/A	N/A	N/A	N/A	N/A	N/A	N/A	N/A	N/A	N/A	N/A	N/A	N/A	N/A	N/A
P68371	Tubulin beta-4B chain	49.799	1	256.364	30.8843	13.26	3	145.214	16.7996	9.66	N/A	N/A	N/A	N/A	3	121.815	17.0122	9.66	N/A	N/A	N/A	N/A	N/A	N/A	N/A	N/A	N/A	N/A	N/A	N/A	N/A	N/A	N/A	N/A
P61586	Transforming protein RhoA	21.7541	1	87.4147	6.88436	6.22	N/A	N/A	N/A	N/A	2	108.188	9.71666	13.99	1	50.61	3.49573	6.22	N/A	N/A	N/A	N/A	1	58.73	3.28214	6.22	1	126.272	7.2912	6.22	N/A	N/A	N/A	N/A
Q08431	Lactadherin	43.0955	3	125.826	11.0401	10.59	N/A	N/A	N/A	N/A	N/A	N/A	N/A	N/A	N/A	N/A	N/A	N/A	N/A	N/A	N/A	N/A	1	77.9	3.61625	3.36	N/A	N/A	N/A	N/A	N/A	N/A	N/A	N/A
P61604	10 kDa heat shock protein. mitochondrial	10.9249	1	126.331	5.98234	13.73	N/A	N/A	N/A	N/A	N/A	N/A	N/A	N/A	1	47.48	2.72305	13.73	N/A	N/A	N/A	N/A	N/A	N/A	N/A	N/A	N/A	N/A	N/A	N/A	N/A	N/A	N/A	N/A
P00558	Phosphoglycerate kinase 1	44.5861	1	85.22	3.92039	4.08	N/A	N/A	N/A	N/A	N/A	N/A	N/A	N/A	N/A	N/A	N/A	N/A	N/A	N/A	N/A	N/A	N/A	N/A	N/A	N/A	N/A	N/A	N/A	N/A	N/A	N/A	N/A	N/A
P62241	40S ribosomal protein S8	24.1902	2	93.9828	12.2102	12.98	1	111.168	17.6766	18.27	3	105.627	12.3109	18.27	2	53.84	6.51882	12.98	N/A	N/A	N/A	N/A	2	79.8436	9.4855	12.98	6	198.709	25.7456	28.37	N/A	N/A	N/A	N/A
Q13501	Sequestosome-1	47.6569	2	44.06	8.20475	8.41	N/A	N/A	N/A	N/A	2	52.24	9.43191	10.45	N/A	N/A	N/A	N/A	N/A	N/A	N/A	N/A	N/A	N/A	N/A	N/A	1	N/A	3.93612	4.55	N/A	N/A	N/A	N/A
Q07020	60S ribosomal protein L18	21.6211	2	121.396	9.04805	12.77	2	113.387	5.83841	12.77	2	105.484	4.80963	12.77	1	54.72	2.67771	5.85	N/A	N/A	N/A	N/A	1	68.2897	2.48643	5.85	1	78.8257	2.5861	5.85	N/A	N/A	N/A	N/A
P61956	Small ubiquitin-related modifier 2	10.8644	1	51.46	2.8881	12.63	N/A	N/A	N/A	N/A	N/A	N/A	N/A	N/A	N/A	N/A	N/A	N/A	N/A	N/A	N/A	N/A	N/A	N/A	N/A	N/A	N/A	N/A	N/A	N/A	N/A	N/A	N/A	N/A
Q9BQE3	Tubulin alpha-1C chain	49.8635	N/A	N/A	N/A	N/A	N/A	N/A	N/A	N/A	4	146.902	8.49532	14.03	1	53.92	4.1232	3.34	N/A	N/A	N/A	N/A	N/A	N/A	N/A	N/A	N/A	N/A	N/A	N/A	N/A	N/A	N/A	N/A
P60174	Triosephosphate isomerase	30.7717	3	177.681	15.4042	12.24	N/A	N/A	N/A	N/A	2	154.419	12.5434	8.74	2	89.1342	6.2597	8.04	N/A	N/A	N/A	N/A	3	120.379	9.38815	12.24	2	98.3777	6.8004	8.74	N/A	N/A	N/A	N/A
P31946	14-3-3 protein beta/alpha	28.0648	1	103.147	7.69033	12.2	1	41.39	N/A	6.5	1	73.2504	2.74089	12.2	1	102.726	2.9306	12.2	1	N/A	4.23782	6.5	1	45.93	N/A	6.5	N/A	N/A	N/A	N/A	N/A	N/A	N/A	N/A
P61981	14-3-3 protein gamma	28.2849	1	152.458	11.4716	12.15	N/A	N/A	N/A	N/A	1	100.014	3.44811	12.15	1	101.379	4.59275	12.15	N/A	N/A	N/A	N/A	N/A	N/A	N/A	N/A	2	161.637	11.0652	12.15	N/A	N/A	N/A	N/A
P62942	Peptidyl-prolyl cis-trans isomerase FKBP1A	11.9431	1	49.28	N/A	12.04	N/A	N/A	N/A	N/A	N/A	N/A	N/A	N/A	N/A	N/A	N/A	N/A	1	40.46	N/A	12.04	N/A	N/A	N/A	N/A	1	50.13	N/A	12.04	N/A	N/A	N/A	N/A
P11142	Heat shock cognate 71 kDa protein	70.8542	3	418.737	38.2522	7.89	1	264.198	17.673	6.04	1	258.682	18.1322	6.04	1	244.333	18.9145	6.04	N/A	N/A	N/A	N/A	2	167.01	12.5454	9.75	7	407.79	38.669	16.72	N/A	N/A	N/A	N/A
P63104	14-3-3 protein zeta/delta	27.7277	3	255.955	14.8539	12.24	2	84.15	7.94338	12.24	3	223.992	18.2275	12.24	2	81.53	8.60008	12.24	N/A	N/A	N/A	N/A	1	96.66	3.6023	5.71	1	90.08	3.66421	5.71	1	82	3.04886	5.71
P26038	Moesin	67.7778	9	323.259	44.1321	14.04	N/A	N/A	N/A	N/A	4	180.99	18.2544	9.01	3	129.016	2.67595	4.85	1	40.7	N/A	2.25	3	129.484	9.83888	4.51	7	230.021	25.196	13	1	N/A	2.29965	1.73
P14618	Pyruvate kinase PKM	57.9	6	281.471	22.2655	12.99	3	109.099	8.66558	6.03	2	79.53	9.65277	4.52	3	127.765	5.62256	6.03	N/A	N/A	N/A	N/A	1	68.563	6.71554	2.45	2	87.7243	3.10273	3.95	N/A	N/A	N/A	N/A
Q06830	Peroxiredoxin-1	22.0963	2	111.644	4.76182	10.55	N/A	N/A	N/A	N/A	N/A	N/A	N/A	N/A	N/A	N/A	N/A	N/A	N/A	N/A	N/A	N/A	N/A	N/A	N/A	N/A	N/A	N/A	N/A	N/A	N/A	N/A	N/A	N/A
P06733	Alpha-enolase	47.1393	5	156.371	17.9539	13.59	1	92.73	4.13571	3.46	1	N/A	2.20979	1.84	1	92.14	4.15247	3.46	N/A	N/A	N/A	N/A	1	65.98	3.49562	3.46	1	65.82	3.51286	3.46	N/A	N/A	N/A	N/A
Q04837	Single-stranded DNA-binding protein. mitochondrial	17.249	N/A	N/A	N/A	N/A	N/A	N/A	N/A	N/A	N/A	N/A	N/A	N/A	N/A	N/A	N/A	N/A	N/A	N/A	N/A	N/A	N/A	N/A	N/A	N/A	N/A	N/A	N/A	N/A	N/A	N/A	N/A	N/A
P84095	Rho-related GTP-binding protein RhoG	21.2949	N/A	N/A	N/A	N/A	N/A	N/A	N/A	N/A	N/A	N/A	N/A	N/A	N/A	N/A	N/A	N/A	N/A	N/A	N/A	N/A	1	45.08	3.75975	9.95	1	N/A	4.03308	9.95	N/A	N/A	N/A	N/A
P08238	Heat shock protein HSP 90-beta	83.2121	5	206.293	26.5628	11.05	3	68.3985	6.55593	4.97	5	244.86	19.4131	9.53	3	182.118	5.36239	4.83	N/A	N/A	N/A	N/A	3	70.4141	2.54957	5.11	3	153.313	7.99957	6.22	N/A	N/A	N/A	N/A
P04406	Glyceraldehyde-3-phosphate dehydrogenase	36.0304	2	152.432	15.4281	9.55	1	63.83	4.91085	9.55	2	86.2243	5.28794	9.55	1	62.01	2.63687	5.07	N/A	N/A	N/A	N/A	N/A	N/A	N/A	N/A	1	N/A	2.27581	4.48	N/A	N/A	N/A	N/A
P47914	60S ribosomal protein L29	17.7411	1	123.175	6.01264	9.43	1	146.192	10.9069	9.43	1	109.416	6.24604	9.43	1	148.922	10.7198	9.43	N/A	N/A	N/A	N/A	1	58.45	2.84317	9.43	1	68.78	3.40448	9.43	N/A	N/A	N/A	N/A
P02792	Ferritin light chain	20.0071	1	41.29	N/A	9.14	1	40.58	3.85173	9.14	1	44.34	N/A	9.14	N/A	N/A	N/A	N/A	N/A	N/A	N/A	N/A	N/A	N/A	N/A	N/A	N/A	N/A	N/A	N/A	N/A	N/A	N/A	N/A
P30050	60S ribosomal protein L12	17.8075	N/A	N/A	N/A	N/A	N/A	N/A	N/A	N/A	1	64.53	3.97738	9.09	N/A	N/A	N/A	N/A	N/A	N/A	N/A	N/A	1	98.605	6.06797	9.09	N/A	N/A	N/A	N/A	1	42.92	2.77251	9.09
P02768	Serum albumin	69.3215	5	713.824	61.2802	7.06	5	600.991	59.7527	8.7	6	683.72	53.6861	8.7	6	610.8	52.2446	8.7	3	386.475	27.5514	5.58	7	759.78	65.2214	10.18	6	448.543	52.9416	9.03	3	395.988	32.0898	7.55
P60660	Myosin light polypeptide 6	16.9191	2	80.8482	5.03429	15.89	1	39.52	2.31673	8.61	1	69.2019	2.28753	8.61	1	67.98	2.9693	8.61	N/A	N/A	N/A	N/A	1	N/A	2.50952	8.61	1	41.81	2.51613	8.61	N/A	N/A	N/A	N/A
P62316	Small nuclear ribonucleoprotein Sm D2	13.5182	1	43	5.86789	8.47	1	N/A	2.39015	8.47	1	50.86	2.65711	8.47	N/A	N/A	N/A	N/A	N/A	N/A	N/A	N/A	N/A	N/A	N/A	N/A	N/A	N/A	N/A	N/A	N/A	N/A	N/A	N/A
O00299	Chloride intracellular channel protein 1	26.9057	2	102.745	5.80411	8.3	1	N/A	2.87901	4.98	1	74.1114	5.343	4.98	1	47.93	N/A	4.98	N/A	N/A	N/A	N/A	N/A	N/A	N/A	N/A	N/A	N/A	N/A	N/A	N/A	N/A	N/A	N/A
P09496	Clathrin light chain A	27.06	1	58.6353	7.52584	3.63	N/A	N/A	N/A	N/A	N/A	N/A	N/A	N/A	N/A	N/A	N/A	N/A	1	N/A	6.16013	5.24	1	66.36	4.91275	3.63	2	79.82	7.54857	6.85	N/A	N/A	N/A	N/A
P14174	Macrophage migration inhibitory factor	12.4682	N/A	N/A	N/A	N/A	N/A	N/A	N/A	N/A	N/A	N/A	N/A	N/A	N/A	N/A	N/A	N/A	N/A	N/A	N/A	N/A	N/A	N/A	N/A	N/A	N/A	N/A	N/A	N/A	N/A	N/A	N/A	N/A
P08107	Heat shock 70 kDa protein 1A/1B	70.009	2	412.979	31.058	6.24	1	287.489	18.7718	6.08	1	190.998	15.6925	6.08	1	264.883	19.2915	6.08	N/A	N/A	N/A	N/A	2	226.153	16.7043	8.58	2	424.523	30.6111	6.24	N/A	N/A	N/A	N/A
O00560	Syntenin-1	32.4239	1	48.12	2.35611	4.03	1	44.71	N/A	4.03	N/A	N/A	N/A	N/A	1	45.53	2.28073	4.03	N/A	N/A	N/A	N/A	N/A	N/A	N/A	N/A	N/A	N/A	N/A	N/A	N/A	N/A	N/A	N/A
P49006	MARCKS-related protein	19.5172	1	100.889	5.77204	7.69	N/A	N/A	N/A	N/A	1	42.49	4.91806	7.69	N/A	N/A	N/A	N/A	N/A	N/A	N/A	N/A	N/A	N/A	N/A	N/A	1	43.51	2.88345	7.69	N/A	N/A	N/A	N/A
A6NL28	Putative tropomyosin alpha-3 chain-like protein	26.2529	2	129.327	4.55384	7.62	N/A	N/A	N/A	N/A	1	51.46	N/A	7.62	1	39.82	N/A	7.62	N/A	N/A	N/A	N/A	N/A	N/A	N/A	N/A	2	142.494	6.73894	10.31	N/A	N/A	N/A	N/A
P60842	Eukaryotic initiation factor 4A-I	46.1246	1	45.68	8.17665	3.45	N/A	N/A	N/A	N/A	1	51.28	N/A	3.45	1	42.61	N/A	3.45	N/A	N/A	N/A	N/A	N/A	N/A	N/A	N/A	N/A	N/A	N/A	N/A	N/A	N/A	N/A	N/A
P62263	40S ribosomal protein S14	16.2625	N/A	N/A	N/A	N/A	N/A	N/A	N/A	N/A	1	N/A	2.42956	7.28	1	40.28	2.3114	7.28	N/A	N/A	N/A	N/A	N/A	N/A	N/A	N/A	N/A	N/A	N/A	N/A	N/A	N/A	N/A	N/A
P26583	High mobility group protein B2	24.0187	N/A	N/A	N/A	N/A	N/A	N/A	N/A	N/A	N/A	N/A	N/A	N/A	N/A	N/A	N/A	N/A	N/A	N/A	N/A	N/A	N/A	N/A	N/A	N/A	N/A	N/A	N/A	N/A	N/A	N/A	N/A	N/A
P02765	Alpha-2-HS-glycoprotein	39.2997	4	398.944	35.5141	7.08	4	479.877	38.1593	7.08	4	355.851	22.3755	7.08	4	498.677	34.3286	7.08	N/A	N/A	N/A	N/A	2	132.592	7.94475	3.54	2	79.5462	5.04932	3.54	N/A	N/A	N/A	N/A
P62834	Ras-related protein Rap-1A	20.9737	N/A	N/A	N/A	N/A	N/A	N/A	N/A	N/A	N/A	N/A	N/A	N/A	N/A	N/A	N/A	N/A	N/A	N/A	N/A	N/A	N/A	N/A	N/A	N/A	N/A	N/A	N/A	N/A	N/A	N/A	N/A	N/A
A6NIZ1	Ras-related protein Rap-1b-like protein	20.9116	1	107.651	4.95476	7.07	1	64.87	N/A	7.07	1	47.38	N/A	7.07	1	84.9532	N/A	7.07	N/A	N/A	N/A	N/A	1	86.8016	N/A	7.07	1	50.44	N/A	7.07	N/A	N/A	N/A	N/A
P21741	Midkine	15.575	1	66.4203	4.792	6.99	N/A	N/A	N/A	N/A	1	47.82	2.30086	6.99	1	45.34	2.35644	6.99	N/A	N/A	N/A	N/A	N/A	N/A	N/A	N/A	1	N/A	3.08631	9.79	N/A	N/A	N/A	N/A
Q13765	Nascent polypeptide-associated complex subunit alpha	23.3697	N/A	N/A	N/A	N/A	N/A	N/A	N/A	N/A	N/A	N/A	N/A	N/A	N/A	N/A	N/A	N/A	N/A	N/A	N/A	N/A	N/A	N/A	N/A	N/A	N/A	N/A	N/A	N/A	N/A	N/A	N/A	N/A
P30101	Protein disulfide-isomerase A3	56.7468	3	127.394	16.1092	6.93	N/A	N/A	N/A	N/A	2	107.189	5.79333	7.33	1	88.5998	8.02716	2.97	N/A	N/A	N/A	N/A	N/A	N/A	N/A	N/A	N/A	N/A	N/A	N/A	N/A	N/A	N/A	N/A
P16949	Stathmin	17.292	1	72.1566	5.29361	6.71	N/A	N/A	N/A	N/A	1	47.17	2.40074	6.71	1	46.71	2.81972	6.71	N/A	N/A	N/A	N/A	N/A	N/A	N/A	N/A	1	47.6	2.7276	6.71	N/A	N/A	N/A	N/A
P23528	Cofilin-1	18.4907	2	94.38	9.94702	18.07	1	42.85	2.62159	6.63	1	75.827	2.7348	6.63	1	N/A	2.28682	6.63	N/A	N/A	N/A	N/A	3	114.166	14.4142	24.7	4	130.786	22.788	33.13	1	61.44	2.90965	8.43
P35613	Basigin	42.1741	2	135.805	12.8369	7.79	N/A	N/A	N/A	N/A	N/A	N/A	N/A	N/A	N/A	N/A	N/A	N/A	N/A	N/A	N/A	N/A	2	76.6958	6.15635	6.49	2	79.56	15.1254	6.49	N/A	N/A	N/A	N/A
P36955	Pigment epithelium-derived factor	46.2833	1	65.04	3.7119	3.35	1	61.38	3.64425	3.35	1	68.96	3.60895	3.35	N/A	N/A	N/A	N/A	N/A	N/A	N/A	N/A	N/A	N/A	N/A	N/A	N/A	N/A	N/A	N/A	N/A	N/A	N/A	N/A
P98160	Basement membrane-specific heparan sulfate proteoglycan core	468.532	19	1002.46	81.8524	5.99	2	N/A	5.26566	0.52	9	360.546	28.5872	2.69	9	343.101	30.3763	2.51	2	84.2617	8.05143	0.64	9	289.224	28.3333	2.8	19	517.218	62.2	6.56	4	255.679	22.3167	1.3
Q9H444	Charged multivesicular body protein 4b	24.9346	1	84.5631	7.41965	6.25	N/A	N/A	N/A	N/A	1	58.16	3.02805	6.25	1	N/A	2.70218	4.46	N/A	N/A	N/A	N/A	3	136.441	8.29094	15.63	4	217.606	22.4675	20.09	N/A	N/A	N/A	N/A
P26373	60S ribosomal protein L13	24.2465	3	109.979	12.5498	10.9	2	N/A	5.75126	10.9	3	125.066	9.12484	12.32	3	138.855	12.4301	10.9	N/A	N/A	N/A	N/A	2	103.135	8.51834	6.16	3	146.844	14.4559	10.9	1	N/A	2.68358	5.21
P50991	T-complex protein 1 subunit delta	57.8878	1	45.37	4.05718	3.71	N/A	N/A	N/A	N/A	N/A	N/A	N/A	N/A	N/A	N/A	N/A	N/A	N/A	N/A	N/A	N/A	N/A	N/A	N/A	N/A	N/A	N/A	N/A	N/A	N/A	N/A	N/A	N/A
P49368	T-complex protein 1 subunit gamma	60.4953	2	89.5761	8.13655	4.04	N/A	N/A	N/A	N/A	1	47.05	3.09172	1.83	N/A	N/A	N/A	N/A	N/A	N/A	N/A	N/A	N/A	N/A	N/A	N/A	N/A	N/A	N/A	N/A	N/A	N/A	N/A	N/A
P02794	Ferritin heavy chain	21.2123	1	65.52	3.1418	6.01	1	54.32	2.65795	6.01	1	N/A	2.71437	6.01	N/A	N/A	N/A	N/A	N/A	N/A	N/A	N/A	N/A	N/A	N/A	N/A	N/A	N/A	N/A	N/A	N/A	N/A	N/A	N/A
P02786	Transferrin receptor protein 1	84.8179	3	167.73	11.6227	5.26	1	53.54	3.14901	1.84	3	136.36	9.60776	5.26	2	96.3884	6.93521	3.95	1	51.18	3.07364	1.84	6	269.928	19.1473	9.21	5	209.409	11.9142	7.11	2	88.1986	8.08457	3.68
P05023	Sodium/potassium-transporting ATPase subunit alpha-1	112.824	5	328.081	27.4949	5.77	N/A	N/A	N/A	N/A	2	78.6277	8.25562	2.25	2	127.599	6.54959	2.74	N/A	N/A	N/A	N/A	3	98.5652	9.89092	3.32	3	161.015	15.6586	3.52	N/A	N/A	N/A	N/A
P27348	14-3-3 protein theta	27.7468	1	84.41	3.88532	5.71	1	63.89	4.10383	5.71	1	74.97	3.70866	5.71	1	84.52	3.97955	5.71	N/A	N/A	N/A	N/A	N/A	N/A	N/A	N/A	N/A	N/A	N/A	N/A	N/A	N/A	N/A	N/A
P62753	40S ribosomal protein S6	28.663	2	50.7	8.2748	8.03	2	N/A	4.77674	8.03	1	44.44	2.38471	3.21	2	47.39	6.18999	8.84	N/A	N/A	N/A	N/A	N/A	N/A	N/A	N/A	1	41.59	2.65297	3.21	N/A	N/A	N/A	N/A
Q10589	Bone marrow stromal antigen 2	19.7563	N/A	N/A	N/A	N/A	N/A	N/A	N/A	N/A	N/A	N/A	N/A	N/A	N/A	N/A	N/A	N/A	N/A	N/A	N/A	N/A	2	74.3805	5.82402	11.67	1	43.49	2.56107	5.56	N/A	N/A	N/A	N/A
P18621	60S ribosomal protein L17	21.3833	N/A	N/A	N/A	N/A	N/A	N/A	N/A	N/A	N/A	N/A	N/A	N/A	N/A	N/A	N/A	N/A	N/A	N/A	N/A	N/A	N/A	N/A	N/A	N/A	1	N/A	2.29958	4.89	N/A	N/A	N/A	N/A
Q15758	Neutral amino acid transporter B(0)	56.5623	4	217.002	13.7167	9.06	N/A	N/A	N/A	N/A	2	69.2903	5.33072	4.81	2	66.77	3.60112	3.51	N/A	N/A	N/A	N/A	1	43.1	2.30561	1.85	3	136.431	3.77544	5.36	1	40.52	N/A	1.85
Q14847	LIM and SH3 domain protein 1	29.6982	N/A	N/A	N/A	N/A	N/A	N/A	N/A	N/A	N/A	N/A	N/A	N/A	N/A	N/A	N/A	N/A	N/A	N/A	N/A	N/A	N/A	N/A	N/A	N/A	1	64.38	2.9698	4.6	N/A	N/A	N/A	N/A
P60953	Cell division control protein 42 homolog	21.245	1	75.7246	5.38809	5.24	N/A	N/A	N/A	N/A	1	44.89	2.35306	5.24	1	N/A	2.69129	5.24	N/A	N/A	N/A	N/A	1	59.8188	4.98814	5.24	1	N/A	2.35991	5.24	N/A	N/A	N/A	N/A
P09211	Glutathione S-transferase P	23.341	1	42.11	N/A	4.76	N/A	N/A	N/A	N/A	2	82.7344	2.31676	10	N/A	N/A	N/A	N/A	N/A	N/A	N/A	N/A	N/A	N/A	N/A	N/A	1	68.92	N/A	5.24	N/A	N/A	N/A	N/A
P36578	60S ribosomal protein L4	47.6674	1	57.91	2.11185	2.58	1	49.74	2.80516	2.58	1	47.8	2.98047	2.58	1	126.682	5.3318	2.58	N/A	N/A	N/A	N/A	2	58.2	2.8961	6.32	3	172.398	14.7281	6.32	1	N/A	2.60141	2.58
P13639	Elongation factor 2	95.277	3	191.925	19.0808	5.13	N/A	N/A	N/A	N/A	2	63.2887	2.83953	2.8	1	65.37	3.2751	1.63	N/A	N/A	N/A	N/A	N/A	N/A	N/A	N/A	1	60.73	3.34968	1.63	N/A	N/A	N/A	N/A
P40925	Malate dehydrogenase. cytoplasmic	36.403	1	80.34	4.31808	5.09	N/A	N/A	N/A	N/A	N/A	N/A	N/A	N/A	N/A	N/A	N/A	N/A	N/A	N/A	N/A	N/A	N/A	N/A	N/A	N/A	N/A	N/A	N/A	N/A	N/A	N/A	N/A	N/A
A6NMY6	Putative annexin A2-like protein	38.6348	1	52.22	4.34683	5.01	N/A	N/A	N/A	N/A	2	55.53	7.78899	7.96	1	55.52	3.17798	2.95	N/A	N/A	N/A	N/A	1	63.99	2.92681	2.95	N/A	N/A	N/A	N/A	N/A	N/A	N/A	N/A
P09651	Heterogeneous nuclear ribonucleoprotein A1	38.7231	1	135.186	3.31929	4.84	N/A	N/A	N/A	N/A	1	73.95	2.36393	4.84	1	56.99	2.92411	4.84	N/A	N/A	N/A	N/A	1	48.13	2.8223	4.84	1	79.17	3.3877	4.84	N/A	N/A	N/A	N/A
P10809	60 kDa heat shock protein. mitochondrial	61.0164	1	67.591	4.97514	1.57	N/A	N/A	N/A	N/A	N/A	N/A	N/A	N/A	1	47.38	2.20824	1.57	N/A	N/A	N/A	N/A	N/A	N/A	N/A	N/A	N/A	N/A	N/A	N/A	N/A	N/A	N/A	N/A
P62826	GTP-binding nuclear protein Ran	24.4076	N/A	N/A	N/A	N/A	N/A	N/A	N/A	N/A	1	N/A	2.25131	4.63	N/A	N/A	N/A	N/A	N/A	N/A	N/A	N/A	N/A	N/A	N/A	N/A	N/A	N/A	N/A	N/A	N/A	N/A	N/A	N/A
P84098	60S ribosomal protein L19	23.4512	1	N/A	2.45803	4.59	1	N/A	2.36017	4.59	N/A	N/A	N/A	N/A	N/A	N/A	N/A	N/A	N/A	N/A	N/A	N/A	N/A	N/A	N/A	N/A	N/A	N/A	N/A	N/A	N/A	N/A	N/A	N/A
P11169	Solute carrier family 2. facilitated glucose transporter member 3	53.8893	1	51.66	4.18189	4.44	N/A	N/A	N/A	N/A	1	N/A	4.16824	4.44	N/A	N/A	N/A	N/A	N/A	N/A	N/A	N/A	N/A	N/A	N/A	N/A	N/A	N/A	N/A	N/A	N/A	N/A	N/A	N/A
P18124	60S ribosomal protein L7	29.2072	1	70.44	3.14942	4.44	1	100.562	5.1746	4.44	1	61.88	2.82961	4.44	N/A	N/A	N/A	N/A	N/A	N/A	N/A	N/A	N/A	N/A	N/A	N/A	1	39.92	N/A	7.66	N/A	N/A	N/A	N/A
O00468	Agrin	217.092	6	171.507	18.2405	3.77	N/A	N/A	N/A	N/A	2	109.764	6.59003	1.26	N/A	N/A	N/A	N/A	1	99.5273	6.87539	0.68	5	217.668	18.6359	3.43	5	319.3	23.3782	3.43	5	182.463	15.799	3.1
Q00013	55 kDa erythrocyte membrane protein	52.2636	1	54.55	3.34292	4.29	N/A	N/A	N/A	N/A	1	N/A	3.90184	4.29	N/A	N/A	N/A	N/A	N/A	N/A	N/A	N/A	N/A	N/A	N/A	N/A	N/A	N/A	N/A	N/A	N/A	N/A	N/A	N/A
P08754	Guanine nucleotide-binding protein G(k) subunit alpha	40.5063	1	42.73	2.95321	4.24	N/A	N/A	N/A	N/A	N/A	N/A	N/A	N/A	N/A	N/A	N/A	N/A	N/A	N/A	N/A	N/A	N/A	N/A	N/A	N/A	N/A	N/A	N/A	N/A	N/A	N/A	N/A	N/A
Q9H4B7	Tubulin beta-1 chain	50.2946	N/A	N/A	N/A	N/A	1	54.35	3.23574	3.33	N/A	N/A	N/A	N/A	1	40.14	2.45557	3.33	N/A	N/A	N/A	N/A	N/A	N/A	N/A	N/A	N/A	N/A	N/A	N/A	N/A	N/A	N/A	N/A
P35580	Myosin-10	228.858	4	159.323	23.5208	2.23	2	57.5507	6.48882	1.06	2	56.1923	6.10745	1.06	2	88.4314	12.2192	1.57	N/A	N/A	N/A	N/A	N/A	N/A	N/A	N/A	1	90.63	6.14838	1.27	N/A	N/A	N/A	N/A
P09972	Fructose-bisphosphate aldolase C	39.4312	N/A	N/A	N/A	N/A	N/A	N/A	N/A	N/A	N/A	N/A	N/A	N/A	N/A	N/A	N/A	N/A	N/A	N/A	N/A	N/A	N/A	N/A	N/A	N/A	N/A	N/A	N/A	N/A	N/A	N/A	N/A	N/A
P55072	Transitional endoplasmic reticulum ATPase	89.2657	3	90.0151	5.12697	4.71	N/A	N/A	N/A	N/A	1	76.6585	N/A	2.48	1	43.7	2.39697	1.24	1	47.14	N/A	2.73	1	51.12	N/A	2.48	2	74.9912	4.04752	3.97	N/A	N/A	N/A	N/A
Q14103	Heterogeneous nuclear ribonucleoprotein D0	38.4103	N/A	N/A	N/A	N/A	N/A	N/A	N/A	N/A	N/A	N/A	N/A	N/A	N/A	N/A	N/A	N/A	N/A	N/A	N/A	N/A	N/A	N/A	N/A	N/A	N/A	N/A	N/A	N/A	N/A	N/A	N/A	N/A
P06396	Gelsolin	85.6442	2	167.971	12.8076	3.84	5	213.95	19.2775	7.8	3	204.441	17.5376	4.99	2	142.71	7.34817	3.84	N/A	N/A	N/A	N/A	1	78.02	5.31735	1.66	1	134.808	9.50418	1.66	N/A	N/A	N/A	N/A
Q15366	Poly(rC)-binding protein 2	38.5556	1	N/A	2.33495	3.84	N/A	N/A	N/A	N/A	N/A	N/A	N/A	N/A	N/A	N/A	N/A	N/A	N/A	N/A	N/A	N/A	3	271.423	32.2611	17.81	1	326.97	39.8725	12.33	N/A	N/A	N/A	N/A
P06748	Nucleophosmin	32.5548	2	N/A	6.97794	10.88	N/A	N/A	N/A	N/A	N/A	N/A	N/A	N/A	N/A	N/A	N/A	N/A	N/A	N/A	N/A	N/A	N/A	N/A	N/A	N/A	N/A	N/A	N/A	N/A	N/A	N/A	N/A	N/A
P62873	Guanine nucleotide-binding protein G(I)/G(S)/G(T) subunit beta-1	37.353	1	65.3708	6.05213	3.53	N/A	N/A	N/A	N/A	1	N/A	2.68612	3.53	1	48.54	2.23978	3.53	N/A	N/A	N/A	N/A	N/A	N/A	N/A	N/A	N/A	N/A	N/A	N/A	N/A	N/A	N/A	N/A
P02649	Apolipoprotein E	36.1318	N/A	N/A	N/A	N/A	N/A	N/A	N/A	N/A	N/A	N/A	N/A	N/A	N/A	N/A	N/A	N/A	N/A	N/A	N/A	N/A	N/A	N/A	N/A	N/A	N/A	N/A	N/A	N/A	N/A	N/A	N/A	N/A
P11166	Solute carrier family 2. facilitated glucose transporter member 1	54.0485	1	83.4	8.24667	3.46	1	40.05	N/A	3.46	1	50.18	3.92678	3.46	N/A	N/A	N/A	N/A	N/A	N/A	N/A	N/A	1	46.67	N/A	3.46	N/A	N/A	N/A	N/A	N/A	N/A	N/A	N/A
P62424	60S ribosomal protein L7a	29.977	2	55.54	5.6522	7.52	N/A	N/A	N/A	N/A	1	N/A	5.01633	3.38	2	N/A	7.52509	7.52	N/A	N/A	N/A	N/A	1	42.12	N/A	7.52	1	65.6514	4.78559	4.14	N/A	N/A	N/A	N/A
P05106	Integrin beta-3	87.0004	2	62.36	6.13524	3.3	N/A	N/A	N/A	N/A	N/A	N/A	N/A	N/A	1	51.08	3.42718	1.4	N/A	N/A	N/A	N/A	1	N/A	3.08069	1.4	1	40.95	3.19302	1.4	N/A	N/A	N/A	N/A
Q9NQ29	Putative RNA-binding protein Luc7-like 1	43.7013	2	40.45	7.06414	5.93	N/A	N/A	N/A	N/A	N/A	N/A	N/A	N/A	N/A	N/A	N/A	N/A	N/A	N/A	N/A	N/A	N/A	N/A	N/A	N/A	N/A	N/A	N/A	N/A	N/A	N/A	N/A	N/A
P04083	Annexin A1	38.69	N/A	N/A	N/A	N/A	N/A	N/A	N/A	N/A	N/A	N/A	N/A	N/A	N/A	N/A	N/A	N/A	N/A	N/A	N/A	N/A	N/A	N/A	N/A	N/A	1	54.81	3.47297	4.62	N/A	N/A	N/A	N/A
P50995	Annexin A11	54.3551	1	45.06	3.08006	2.38	N/A	N/A	N/A	N/A	N/A	N/A	N/A	N/A	N/A	N/A	N/A	N/A	N/A	N/A	N/A	N/A	N/A	N/A	N/A	N/A	N/A	N/A	N/A	N/A	N/A	N/A	N/A	N/A
P11413	Glucose-6-phosphate 1-dehydrogenase	59.219	1	63.37	5.15424	3.11	N/A	N/A	N/A	N/A	N/A	N/A	N/A	N/A	N/A	N/A	N/A	N/A	N/A	N/A	N/A	N/A	N/A	N/A	N/A	N/A	N/A	N/A	N/A	N/A	N/A	N/A	N/A	N/A
P00338	L-lactate dehydrogenase A chain	36.6654	1	64.0303	5.44342	3.01	N/A	N/A	N/A	N/A	1	N/A	2.43469	3.01	1	40.29	2.58336	3.01	N/A	N/A	N/A	N/A	N/A	N/A	N/A	N/A	N/A	N/A	N/A	N/A	N/A	N/A	N/A	N/A
P19823	Inter-alpha-trypsin inhibitor heavy chain H2	106.397	2	158.47	8.01227	2.75	1	161.422	2.73873	1.59	2	149.034	2.53308	2.75	2	122.876	5.31962	2.75	N/A	N/A	N/A	N/A	1	44.51	N/A	1.59	N/A	N/A	N/A	N/A	N/A	N/A	N/A	N/A
P22234	Multifunctional protein ADE2	47.0491	1	N/A	4.97634	2.82	N/A	N/A	N/A	N/A	N/A	N/A	N/A	N/A	N/A	N/A	N/A	N/A	N/A	N/A	N/A	N/A	N/A	N/A	N/A	N/A	N/A	N/A	N/A	N/A	N/A	N/A	N/A	N/A
P08648	Integrin alpha-5	114.465	2	82.3757	6.52274	2.76	N/A	N/A	N/A	N/A	1	55.08	4.45699	1.72	1	51.68	4.10304	1.72	N/A	N/A	N/A	N/A	3	116.914	13.6036	3.81	2	44.92	5.7238	2.76	N/A	N/A	N/A	N/A
P07900	Heat shock protein HSP 90-alpha	84.6067	2	140.946	10.233	4.1	N/A	N/A	N/A	N/A	N/A	N/A	N/A	N/A	N/A	N/A	N/A	N/A	N/A	N/A	N/A	N/A	N/A	N/A	N/A	N/A	N/A	N/A	N/A	N/A	N/A	N/A	N/A	N/A
Q9Y266	Nuclear migration protein nudC	38.2191	1	87.4346	5.15535	2.72	N/A	N/A	N/A	N/A	1	49.42	2.65265	2.72	1	N/A	2.42823	3.32	N/A	N/A	N/A	N/A	N/A	N/A	N/A	N/A	1	N/A	2.46133	2.72	N/A	N/A	N/A	N/A
P78371	T-complex protein 1 subunit beta	57.4521	N/A	N/A	N/A	N/A	N/A	N/A	N/A	N/A	N/A	N/A	N/A	N/A	N/A	N/A	N/A	N/A	N/A	N/A	N/A	N/A	N/A	N/A	N/A	N/A	N/A	N/A	N/A	N/A	N/A	N/A	N/A	N/A
Q9ULV4	Coronin-1C	53.2151	2	N/A	5.09981	4.64	N/A	N/A	N/A	N/A	N/A	N/A	N/A	N/A	N/A	N/A	N/A	N/A	N/A	N/A	N/A	N/A	N/A	N/A	N/A	N/A	N/A	N/A	N/A	N/A	N/A	N/A	N/A	N/A
P16150	Leukosialin	40.2973	N/A	N/A	N/A	N/A	N/A	N/A	N/A	N/A	1	N/A	2.23699	2.5	1	N/A	2.27343	2.5	N/A	N/A	N/A	N/A	2	46.54	4.74094	4.5	2	50.15	5.21246	5	2	104.888	6.9808	4.5
Q9Y265	RuvB-like 1	50.1963	1	39.91	4.97538	2.41	N/A	N/A	N/A	N/A	N/A	N/A	N/A	N/A	N/A	N/A	N/A	N/A	N/A	N/A	N/A	N/A	N/A	N/A	N/A	N/A	N/A	N/A	N/A	N/A	N/A	N/A	N/A	N/A
P68104	Elongation factor 1-alpha 1	50.1091	3	66.78	11.2079	9.74	1	N/A	2.34887	2.38	1	47.77	N/A	6.06	N/A	N/A	N/A	N/A	N/A	N/A	N/A	N/A	N/A	N/A	N/A	N/A	1	49.44	2.62889	2.38	N/A	N/A	N/A	N/A
P39060	Collagen alpha-1(XVIII) chain	178.077	3	200.378	13.5172	2.34	N/A	N/A	N/A	N/A	3	141.2	6.13116	2.34	1		2.86202	0.63	N/A	N/A	N/A	N/A	3	135.559	10.3413	2.34	3	241.95	15.7901	2.34	N/A	N/A	N/A	N/A
P01023	Alpha-2-macroglobulin	163.188	2	186.564	9.57302	1.42	2	375.793	19.3156	1.42	2	77.53	3.0783	1.56	3	282.84	19.3664	2.31	N/A	N/A	N/A	N/A	1	100.666	N/A	0.68	1	58.52	N/A	0.68	N/A	N/A	N/A	N/A
P21333	Filamin-A	280.564	4	141.642	12.0542	2.3	1	63.06	2.9044	0.49	3	109.678	10.0433	1.7	2	57.02	4.98409	0.98	N/A	N/A	N/A	N/A	1	85.3057	6.678	0.6	2	54.73	5.4757	1.06	N/A	N/A	N/A	N/A
P08195	4F2 cell-surface antigen heavy chain	67.9517	1	80.52	3.93392	2.06	N/A	N/A	N/A	N/A	N/A	N/A	N/A	N/A	N/A	N/A	N/A	N/A	N/A	N/A	N/A	N/A	N/A	N/A	N/A	N/A	N/A	N/A	N/A	N/A	N/A	N/A	N/A	N/A
P52272	Heterogeneous nuclear ribonucleoprotein M	77.4643	N/A	N/A	N/A	N/A	N/A	N/A	N/A	N/A	N/A	N/A	N/A	N/A	N/A	N/A	N/A	N/A	N/A	N/A	N/A	N/A	N/A	N/A	N/A	N/A	N/A	N/A	N/A	N/A	N/A	N/A	N/A	N/A
Q00610	Clathrin heavy chain 1	191.493	5	186.493	16.5236	3.64	2	118.921	8.81914	1.31	2	178.941	11.2033	1.31	2	164.381	10.6249	1.31	1	40.91	2.40994	0.66	4	204.98	13.9428	2.69	2	108.057	8.11115	1.31	1	44.71	5.42355	0.66
P02679	Fibrinogen gamma chain	51.4789	1	39.81	5.75995	1.99	1	N/A	4.70437	1.99	2	45.29	7.27493	5.96	1	42.92	5.88651	1.99	N/A	N/A	N/A	N/A	1	N/A	5.34727	1.99	1	39.93	2.63811	1.99	N/A	N/A	N/A	N/A
Q9Y490	Talin-1	269.599	5	130.234	14.7604	2.48	N/A	N/A	N/A	N/A	1	N/A	2.75242	0.47	N/A	N/A	N/A	N/A	N/A	N/A	N/A	N/A	N/A	N/A	N/A	N/A	N/A	N/A	N/A	N/A	N/A	N/A	N/A	N/A
P02675	Fibrinogen beta chain	55.8923	1	64.7295	N/A	1.83	N/A	N/A	N/A	N/A	N/A	N/A	N/A	N/A	N/A	N/A	N/A	N/A	N/A	N/A	N/A	N/A	1	39.79	N/A	1.83	1	39.92	N/A	1.83	N/A	N/A	N/A	N/A
P02774	Vitamin D-binding protein	52.929	2	58.79	4.54123	3.38	1	45.21	2.26886	1.69	1	55.33	2.53652	1.69	2	72.09	4.52148	3.38	N/A	N/A	N/A	N/A	1	44.83	2.26426	1.69	1	51.81	2.50977	1.69	1	100.63	5.72654	3.59
P05556	Integrin beta-1	88.357	1	52.38	2.9438	1.63	N/A	N/A	N/A	N/A	N/A	N/A	N/A	N/A	N/A	N/A	N/A	N/A	1	N/A	2.36298	1.75	2	50.81	7.60665	4.01	4	84.6171	12.6549	5.26	1	N/A	2.21179	1.75
P11171	Protein 4.1	96.9573	2	50.3	9.94225	6.25	N/A	N/A	N/A	N/A	1	64.88	2.77211	1.62	2	75.4389	8.77338	6.25	N/A	N/A	N/A	N/A	N/A	N/A	N/A	N/A	1	N/A	2.41249	1.62	N/A	N/A	N/A	N/A
P02748	Complement component C9	63.1327	1	40.65	2.27814	1.61	N/A	N/A	N/A	N/A	1	61.3213	2.31486	1.61	1	44.51	N/A	1.61	N/A	N/A	N/A	N/A	1	44.3	N/A	1.61	1	63.2739	N/A	1.61	N/A	N/A	N/A	N/A
P00734	Prothrombin	69.9921	2	114.71	13.6765	3.86	3	91.1477	11.678	4.02	3	112.579	14.5715	4.02	1	40.17	12.9836	4.02	1	79.4177	7.78827	1.45	1	109.281	9.99091	1.45	2	109.78	8.16286	3.86	1	102.051	8.32543	1.45
P49588	Alanine--tRNA ligase. cytoplasmic	106.743	1	70.11	2.46949	1.34	N/A	N/A	N/A	N/A	N/A	N/A	N/A	N/A	N/A	N/A	N/A	N/A	N/A	N/A	N/A	N/A	N/A	N/A	N/A	N/A	N/A	N/A	N/A	N/A	N/A	N/A	N/A	N/A
P19827	Inter-alpha-trypsin inhibitor heavy chain H1	101.326	1	58.7	2.83005	1.32	N/A	N/A	N/A	N/A	1	53.3	2.25082	1.43	N/A	N/A	N/A	N/A	N/A	N/A	N/A	N/A	2	59.7969	4.72862	1.43	2	79.9355	2.81433	1.43	1	53.06	3.03728	1.32
P02788	Lactotransferrin	78.1319	1	49.71	6.55599	1.27	1	99.9514	6.24622	1.27	1	65.2794	4.45408	1.27	2	123.305	7.43801	2.96	N/A	N/A	N/A	N/A	1	50.67	2.31704	1.27	2	79.3982	7.22147	2.96	N/A	N/A	N/A	N/A
P18206	Vinculin	123.722	1	59.15	3.48877	1.23	N/A	N/A	N/A	N/A	N/A	N/A	N/A	N/A	N/A	N/A	N/A	N/A	N/A	N/A	N/A	N/A	N/A	N/A	N/A	N/A	N/A	N/A	N/A	N/A	N/A	N/A	N/A	N/A
P35579	Myosin-9	226.392	1	74.81	11.7199	1.79	N/A	N/A	N/A	N/A	N/A	N/A	N/A	N/A	1	N/A	5.32542	1.02	N/A	N/A	N/A	N/A	N/A	N/A	N/A	N/A	N/A	N/A	N/A	N/A	N/A	N/A	N/A	N/A
O43707	Alpha-actinin-4	104.788	2	74.4449	3.0792	2.63	N/A	N/A	N/A	N/A	N/A	N/A	N/A	N/A	1	48.28	2.78161	1.21	N/A	N/A	N/A	N/A	N/A	N/A	N/A	N/A	N/A	N/A	N/A	N/A	N/A	N/A	N/A	N/A
P29144	Tripeptidyl-peptidase 2	138.263	N/A	N/A	N/A	N/A	N/A	N/A	N/A	N/A	N/A	N/A	N/A	N/A	N/A	N/A	N/A	N/A	N/A	N/A	N/A	N/A	N/A	N/A	N/A	N/A	N/A	N/A	N/A	N/A	N/A	N/A	N/A	N/A
P01024	Complement C3	187.03	2	131.787	10.2139	1.8	2	186.263	11.0616	1.8	2	151.641	10.9466	1.8	1	134.759	5.803	0.6	N/A	N/A	N/A	N/A	1	77.67	3.23555	0.6	1	59.62	3.25691	0.6	N/A	N/A	N/A	N/A
Q5D862	Filaggrin-2	247.928	1	47.35	2.65459	0.5	N/A	N/A	N/A	N/A	N/A	N/A	N/A	N/A	N/A	N/A	N/A	N/A	N/A	N/A	N/A	N/A	N/A	N/A	N/A	N/A	N/A	N/A	N/A	N/A	N/A	N/A	N/A	N/A
P0C0S5	Histone H2A.Z	13.5	1	170.643	15.6277	23.44	2	N/A	25.705	31.25	N/A	N/A	N/A	N/A	1	155.346	17.6565	23.44	N/A	N/A	N/A	N/A	1	103.087	2.5912	7.03	1	138.227	10.4897	7.03	N/A	N/A	N/A	N/A
P02795	Metallothionein-2	6.0372	1	N/A	2.3761	19.67	N/A	N/A	N/A	N/A	1	42.83	N/A	19.67	1	N/A	3.00928	19.67	N/A	N/A	N/A	N/A	N/A	N/A	N/A	N/A	1	42.78	5.58859	19.67	N/A	N/A	N/A	N/A
P68363	Tubulin alpha-1B chain	50.1196	4	190.213	6.18913	11.75	N/A	N/A	N/A	N/A	N/A	N/A	N/A	N/A	N/A	N/A	N/A	N/A	N/A	N/A	N/A	N/A	N/A	N/A	N/A	N/A	N/A	N/A	N/A	N/A	N/A	N/A	N/A	N/A
Q9H299	SH3 domain-binding glutamic acid-rich-like protein 3	10.4313	1	50.72	N/A	10.75	N/A	N/A	N/A	N/A	N/A	N/A	N/A	N/A	1	39.67	N/A	10.75	N/A	N/A	N/A	N/A	N/A	N/A	N/A	N/A	N/A	N/A	N/A	N/A	N/A	N/A	N/A	N/A
Q02878	60S ribosomal protein L6	32.7	2	60.4656	N/A	10.07	1	N/A	6.40455	11.46	1	N/A	4.00215	6.94	1	N/A	3.75423	6.25	N/A	N/A	N/A	N/A	N/A	N/A	N/A	N/A	N/A	N/A	N/A	N/A	N/A	N/A	N/A	N/A
P83881	60S ribosomal protein L36a	12.4328	1	N/A	2.3208	8.49	N/A	N/A	N/A	N/A	N/A	N/A	N/A	N/A	N/A	N/A	N/A	N/A	N/A	N/A	N/A	N/A	N/A	N/A	N/A	N/A	N/A	N/A	N/A	N/A	N/A	N/A	N/A	N/A
O00161	Synaptosomal-associated protein 23	23.3395	1	42.35	3.21485	8.06	N/A	N/A	N/A	N/A	N/A	N/A	N/A	N/A	N/A	N/A	N/A	N/A	N/A	N/A	N/A	N/A	N/A	N/A	N/A	N/A	N/A	N/A	N/A	N/A	N/A	N/A	N/A	N/A
P62269	40S ribosomal protein S18	17.7079	1	46.58	3.10387	7.89	N/A	N/A	N/A	N/A	N/A	N/A	N/A	N/A	N/A	N/A	N/A	N/A	N/A	N/A	N/A	N/A	N/A	N/A	N/A	N/A	N/A	N/A	N/A	N/A	N/A	N/A	N/A	N/A
Q07955	Serine/arginine-rich splicing factor 1	27.7278	2	47.96	2.20718	7.66	N/A	N/A	N/A	N/A	N/A	N/A	N/A	N/A	1	N/A	2.3242	3.63	N/A	N/A	N/A	N/A	N/A	N/A	N/A	N/A	1	N/A	2.25719	4.03	N/A	N/A	N/A	N/A
P16949	Stathmin	17.292	1	72.1566	5.29361	6.71	N/A	N/A	N/A	N/A	N/A	N/A	N/A	N/A	N/A	N/A	N/A	N/A	N/A	N/A	N/A	N/A	N/A	N/A	N/A	N/A	N/A	N/A	N/A	N/A	N/A	N/A	N/A	N/A
Q9BY43	Charged multivesicular body protein 4a	25.0828	1	95.81	3.3594	6.31	N/A	N/A	N/A	N/A	1	50.14	N/A	6.31	N/A	N/A	N/A	N/A	N/A	N/A	N/A	N/A	1	115.867	4.95807	6.31	1	130.324	6.98622	6.31	N/A	N/A	N/A	N/A
P13987	CD59 glycoprotein	14.1678	1	N/A	4.9876	6.25	N/A	N/A	N/A	N/A	N/A	N/A	N/A	N/A	N/A	N/A	N/A	N/A	N/A	N/A	N/A	N/A	3	98.4233	12.5676	25.78	3	117.109	12.1569	25.78	N/A	N/A	N/A	N/A
A6NDJ8	Putative Rab-43-like protein ENSP00000330714	20.1972	1	N/A	2.54868	6.08	N/A	N/A	N/A	N/A	N/A	N/A	N/A	N/A	N/A	N/A	N/A	N/A	N/A	N/A	N/A	N/A	N/A	N/A	N/A	N/A	N/A	N/A	N/A	N/A	N/A	N/A	N/A	N/A
P24534	Elongation factor 1-beta	24.7483	1	41.46	3.10376	5.78	N/A	N/A	N/A	N/A	N/A	N/A	N/A	N/A	1	40.33	3.03566	5.78	N/A	N/A	N/A	N/A	1	N/A	2.27913	5.78	N/A	N/A	N/A	N/A	N/A	N/A	N/A	N/A
P37802	Transgelin-2	22.3772	1	60.7	2.4689	5.53	N/A	N/A	N/A	N/A	1	55.4	2.59044	5.53	1	59.82	2.79319	5.53	N/A	N/A	N/A	N/A	1	N/A	2.49893	7.04	2	N/A	8.31741	12.56	N/A	N/A	N/A	N/A
P30041	Peroxiredoxin-6	25.0192	1	43.03	N/A	5.36	N/A	N/A	N/A	N/A	N/A	N/A	N/A	N/A	N/A	N/A	N/A	N/A	N/A	N/A	N/A	N/A	N/A	N/A	N/A	N/A	N/A	N/A	N/A	N/A	N/A	N/A	N/A	N/A
P50914	60S ribosomal protein L14	23.417	1	N/A	2.29993	5.12	1	N/A	2.32778	5.12	1	44.02	N/A	5.12	1		4.68264	5.12	N/A	N/A	N/A	N/A	N/A	N/A	N/A	N/A	1	N/A	2.33125	5.12	N/A	N/A	N/A	N/A
P62491	Ras-related protein Rab-11A	24.3784	1	N/A	2.48456	5.09	N/A	N/A	N/A	N/A	N/A	N/A	N/A	N/A	N/A	N/A	N/A	N/A	N/A	N/A	N/A	N/A	1	N/A	2.91533	5.09	1	N/A	2.43351	5.09	N/A	N/A	N/A	N/A
P12004	Proliferating cell nuclear antigen	28.7503	1	N/A	3.04171	4.98	N/A	N/A	N/A	N/A	N/A	N/A	N/A	N/A	N/A	N/A	N/A	N/A	N/A	N/A	N/A	N/A	N/A	N/A	N/A	N/A	N/A	N/A	N/A	N/A	N/A	N/A	N/A	N/A
P61247	40S ribosomal protein S3a	29.9257	1	52.19	2.55587	4.92	N/A	N/A	N/A	N/A	N/A	N/A	N/A	N/A	N/A	N/A	N/A	N/A	N/A	N/A	N/A	N/A	N/A	N/A	N/A	N/A	N/A	N/A	N/A	N/A	N/A	N/A	N/A	N/A
P30043	Flavin reductase (NADPH)	22.1054	1	N/A	2.73594	4.85	N/A	N/A	N/A	N/A	N/A	N/A	N/A	N/A	N/A	N/A	N/A	N/A	N/A	N/A	N/A	N/A	N/A	N/A	N/A	N/A	N/A	N/A	N/A	N/A	N/A	N/A	N/A	N/A
P61313	60S ribosomal protein L15	24.1311	1	44.82	N/A	4.41	1	43.85	2.31058	4.41	N/A	N/A	N/A	N/A	1	58.6007	N/A	4.41	N/A	N/A	N/A	N/A	1	43.05	N/A	4.41	1	50.32	2.51263	4.41	1	80.3607	4.51829	4.41
Q00013	55 kDa erythrocyte membrane protein	52.2636	1	54.55	3.34292	4.29	N/A	N/A	N/A	N/A	N/A	N/A	N/A	N/A	N/A	N/A	N/A	N/A	N/A	N/A	N/A	N/A	N/A	N/A	N/A	N/A	N/A	N/A	N/A	N/A	N/A	N/A	N/A	N/A
P22626	Heterogeneous nuclear ribonucleoproteins A2/B1	37.4067	1	41.3	2.26863	4.25	N/A	N/A	N/A	N/A	N/A	N/A	N/A	N/A	N/A	N/A	N/A	N/A	N/A	N/A	N/A	N/A	N/A	N/A	N/A	N/A	1	N/A	2.56298	4.25	N/A	N/A	N/A	N/A
P07195	L-lactate dehydrogenase B chain	36.6151	1	51.22	3.79619	4.19	N/A	N/A	N/A	N/A	N/A	N/A	N/A	N/A	N/A	N/A	N/A	N/A	N/A	N/A	N/A	N/A	N/A	N/A	N/A	N/A	N/A	N/A	N/A	N/A	N/A	N/A	N/A	N/A
P21281	V-type proton ATPase subunit B. brain isoform	56.4649	2	40.23	5.27196	4.11	N/A	N/A	N/A	N/A	N/A	N/A	N/A	N/A	N/A	N/A	N/A	N/A	N/A	N/A	N/A	N/A	N/A	N/A	N/A	N/A	N/A	N/A	N/A	N/A	N/A	N/A	N/A	N/A
P35241	Radixin	68.5214	1	N/A	6.63828	3.6	N/A	N/A	N/A	N/A	N/A	N/A	N/A	N/A	N/A	N/A	N/A	N/A	N/A	N/A	N/A	N/A	N/A	N/A	N/A	N/A	N/A	N/A	N/A	N/A	N/A	N/A	N/A	N/A
P04004	Vitronectin	54.2712	1	79.12	4.15821	3.14	N/A	N/A	N/A	N/A	N/A	N/A	N/A	N/A	N/A	N/A	N/A	N/A	N/A	N/A	N/A	N/A	N/A	N/A	N/A	N/A	N/A	N/A	N/A	N/A	N/A	N/A	N/A	N/A
Q15365	Poly(rC)-binding protein 1	37.4739	1	N/A	2.53134	3.09	N/A	N/A	N/A	N/A	N/A	N/A	N/A	N/A	1	49.83	2.60439	3.09	2	84.1915	9.75117	8.71	3	324.58	28.8951	18.82	5	628.371	56.2418	29.21	3	71.4819	9.66498	10.11
P23526	Adenosylhomocysteinase	47.6852	1	47.26	3.02673	2.78	N/A	N/A	N/A	N/A	N/A	N/A	N/A	N/A	N/A	N/A	N/A	N/A	N/A	N/A	N/A	N/A	N/A	N/A	N/A	N/A	N/A	N/A	N/A	N/A	N/A	N/A	N/A	N/A
P07358	Complement component C8 beta chain	67.0035	1	N/A	5.00088	1.86	N/A	N/A	N/A	N/A	1	46.33	2.74562	1.86	N/A	N/A	N/A	N/A	N/A	N/A	N/A	N/A	1	58.61	2.81603	1.86	1	41.38	2.5825	1.86	1	64.39	2.63596	1.86
P50990	T-complex protein 1 subunit theta	59.5825	1	55.31	2.39923	1.82	N/A	N/A	N/A	N/A	N/A	N/A	N/A	N/A	N/A	N/A	N/A	N/A	N/A	N/A	N/A	N/A	N/A	N/A	N/A	N/A	N/A	N/A	N/A	N/A	N/A	N/A	N/A	N/A
P17987	T-complex protein 1 subunit alpha	60.3056	1	41.59	N/A	1.8	N/A	N/A	N/A	N/A	N/A	N/A	N/A	N/A	N/A	N/A	N/A	N/A	N/A	N/A	N/A	N/A	N/A	N/A	N/A	N/A	N/A	N/A	N/A	N/A	N/A	N/A	N/A	N/A
Q86X29	Lipolysis-stimulated lipoprotein receptor	71.3939	1	40.5	2.38807	1.69	N/A	N/A	N/A	N/A	N/A	N/A	N/A	N/A	N/A	N/A	N/A	N/A	2	160.848	9.20106	3.85	1	69.18	2.79912	1.69	6	243.243	24.2706	10.17	1	61.44	2.59397	1.69
P01008	Antithrombin-III	52.5689	1	N/A	2.21955	1.51	N/A	N/A	N/A	N/A	N/A	N/A	N/A	N/A	1	N/A	2.34518	1.51	N/A	N/A	N/A	N/A	N/A	N/A	N/A	N/A	N/A	N/A	N/A	N/A	N/A	N/A	N/A	N/A
Q14974	Importin subunit beta-1	97.108	1	48.67	5.00259	1.37	N/A	N/A	N/A	N/A	N/A	N/A	N/A	N/A	1	N/A	2.37745	1.37	N/A	N/A	N/A	N/A	N/A	N/A	N/A	N/A	N/A	N/A	N/A	N/A	N/A	N/A	N/A	N/A
Q13200	26S proteasome non-ATPase regulatory subunit 2	100.136	1	57.78	3.24542	1.32	N/A	N/A	N/A	N/A	N/A	N/A	N/A	N/A	N/A	N/A	N/A	N/A	N/A	N/A	N/A	N/A	N/A	N/A	N/A	N/A	N/A	N/A	N/A	N/A	N/A	N/A	N/A	N/A
P11387	DNA topoisomerase 1	90.6689	1	44.42	2.74404	1.31	3	40.21	9.37817	3.66	1	45.36	2.77755	1.31	1	57.58	2.70253	1.31	N/A	N/A	N/A	N/A	N/A	N/A	N/A	N/A	N/A	N/A	N/A	N/A	N/A	N/A	N/A	N/A
P10643	Complement component C7	93.4573	1	N/A	2.52907	1.07	1	N/A	2.3119	1.07	N/A	N/A	N/A	N/A	N/A	N/A	N/A	N/A	N/A	N/A	N/A	N/A	N/A	N/A	N/A	N/A	N/A	N/A	N/A	N/A	N/A	N/A	N/A	N/A
P07996	Thrombospondin-1	129.3	1	40.65	4.88999	1.03	N/A	N/A	N/A	N/A	2	76.5994	4.48048	2.48	1	N/A	2.30233	1.03	N/A	N/A	N/A	N/A	1	40.01	N/A	1.45	1	N/A	2.56642	1.03	1	41.24	N/A	1.45
Q8TET4	Neutral alpha-glucosidase C	104.268	1	N/A	2.21758	0.77	N/A	N/A	N/A	N/A	N/A	N/A	N/A	N/A	N/A	N/A	N/A	N/A	N/A	N/A	N/A	N/A	N/A	N/A	N/A	N/A	N/A	N/A	N/A	N/A	N/A	N/A	N/A	N/A
P12259	Coagulation factor V	251.546	1	67.0281	4.89511	0.45	1	41.65	2.56203	0.45	1	N/A	2.27408	0.45	1	43.43	2.29761	0.45	N/A	N/A	N/A	N/A	N/A	N/A	N/A	N/A	N/A	N/A	N/A	N/A	N/A	N/A	N/A	N/A
Q8IVV2	Lipoxygenase homology domain-containing protein 1	221.807	1	39.5	5.99955	0.31	N/A	N/A	N/A	N/A	N/A	N/A	N/A	N/A	1	39.5	5.99674	0.31	N/A	N/A	N/A	N/A	N/A	N/A	N/A	N/A	1	N/A	5.89065	0.31	N/A	N/A	N/A	N/A
P69891	Hemoglobin subunit gamma-1	16.1303	N/A	N/A	N/A	N/A	1	170.242	9.80567	15.65	N/A	N/A	N/A	N/A	N/A	N/A	N/A	N/A	N/A	N/A	N/A	N/A	1	45.38	2.69389	8.84	2	88.7906	5.85187	15.65	N/A	N/A	N/A	N/A
Q92522	Histone H1x	22.4735	N/A	N/A	N/A	N/A	1	61.12	2.38212	5.63	N/A	N/A	N/A	N/A	2	72.5791	2.45902	12.68	N/A	N/A	N/A	N/A	N/A	N/A	N/A	N/A	N/A	N/A	N/A	N/A	N/A	N/A	N/A	N/A
P32119	Peroxiredoxin-2	21.8782	N/A	N/A	N/A	N/A	1	51.91	N/A	5.56	1	39.7	N/A	5.56	1	48.67	2.37339	5.56	N/A	N/A	N/A	N/A	N/A	N/A	N/A	N/A	N/A	N/A	N/A	N/A	N/A	N/A	N/A	N/A
P08697	Alpha-2-antiplasmin	54.5311	N/A	N/A	N/A	N/A	1	53.08	3.16945	2.24	1	N/A	4.8863	2.24	1	61.61	3.01903	2.24	N/A	N/A	N/A	N/A	N/A	N/A	N/A	N/A	N/A	N/A	N/A	N/A	N/A	N/A	N/A	N/A
P39023	60S ribosomal protein L3	46.0798	N/A	N/A	N/A	N/A	1	55.6	2.65522	2.23	N/A	N/A	N/A	N/A	N/A	N/A	N/A	N/A	1	N/A	2.34102	2.23	1	69.5839	4.75835	2.23	1	76.1963	5.35944	2.23	1	45.71	2.35597	2.23
A6NHL2	Tubulin alpha chain-like 3	49.8767	N/A	N/A	N/A	N/A	1	44.68	N/A	2.02	N/A	N/A	N/A	N/A	N/A	N/A	N/A	N/A	N/A	N/A	N/A	N/A	N/A	N/A	N/A	N/A	N/A	N/A	N/A	N/A	N/A	N/A	N/A	N/A
P09874	Poly [ADP-ribose] polymerase 1	113.012	N/A	N/A	N/A	N/A	1	N/A	3.79066	1.68	N/A	N/A	N/A	N/A	N/A	N/A	N/A	N/A	N/A	N/A	N/A	N/A	1	N/A	2.36572	1.08	N/A	N/A	N/A	N/A	N/A	N/A	N/A	N/A
Q06033	Inter-alpha-trypsin inhibitor heavy chain H3	99.7865	N/A	N/A	N/A	N/A	1	43.01	N/A	1.57	N/A	N/A	N/A	N/A	N/A	N/A	N/A	N/A	N/A	N/A	N/A	N/A	N/A	N/A	N/A	N/A	N/A	N/A	N/A	N/A	N/A	N/A	N/A	N/A
Q13163	Dual specificity mitogen-activated protein kinase kinase 5	50.0795	N/A	N/A	N/A	N/A	1	40.07	N/A	1.56	1	40.12	N/A	1.56	1	40	N/A	1.56	N/A	N/A	N/A	N/A	N/A	N/A	N/A	N/A	N/A	N/A	N/A	N/A	N/A	N/A	N/A	N/A
P01042	Kininogen-1	71.9122	N/A	N/A	N/A	N/A	1	N/A	2.37455	1.4	1	N/A	2.27543	1.4	1	N/A	4.84253	1.4	N/A	N/A	N/A	N/A	1	N/A	2.48531	1.4	N/A	N/A	N/A	N/A	N/A	N/A	N/A	N/A
P49327	Fatty acid synthase	273.254	N/A	N/A	N/A	N/A	1	62.35	3.19961	0.48	N/A	N/A	N/A	N/A	N/A	N/A	N/A	N/A	N/A	N/A	N/A	N/A	N/A	N/A	N/A	N/A	N/A	N/A	N/A	N/A	N/A	N/A	N/A	N/A
Q8NI35	InaD-like protein	196.247	N/A	N/A	N/A	N/A	1	40.05	N/A	0.33	N/A	N/A	N/A	N/A	N/A	N/A	N/A	N/A	N/A	N/A	N/A	N/A	N/A	N/A	N/A	N/A	N/A	N/A	N/A	N/A	N/A	N/A	N/A	N/A
P11169	Solute carrier family 2. facilitated glucose transporter member 3	53.8893	1	51.66	4.18189	4.44	N/A	N/A	N/A	N/A	N/A	N/A	N/A	N/A	N/A	N/A	N/A	N/A	N/A	N/A	N/A	N/A	N/A	N/A	N/A	N/A	N/A	N/A	N/A	N/A	N/A	N/A	N/A	N/A
P62873	Guanine nucleotide-binding protein G(I)/G(S)/G(T) subunit beta-1	37.353	1	65.3708	6.05213	3.53	N/A	N/A	N/A	N/A	N/A	N/A	N/A	N/A	N/A	N/A	N/A	N/A	N/A	N/A	N/A	N/A	N/A	N/A	N/A	N/A	N/A	N/A	N/A	N/A	N/A	N/A	N/A	N/A
P15311	Ezrin	69.3697	N/A	N/A	N/A	N/A	N/A	N/A	N/A	N/A	1	62.5715	6.58373	3.41	N/A	N/A	N/A	N/A	N/A	N/A	N/A	N/A	1	44.93	N/A	2.05	2	76.5644	6.05298	5.46	N/A	N/A	N/A	N/A
Q99536	Synaptic vesicle membrane protein VAT-1 homolog	41.8934	N/A	N/A	N/A	N/A	N/A	N/A	N/A	N/A	1	52.4	2.28076	2.8	N/A	N/A	N/A	N/A	N/A	N/A	N/A	N/A	N/A	N/A	N/A	N/A	N/A	N/A	N/A	N/A	N/A	N/A	N/A	N/A
P31948	Stress-induced-phosphoprotein 1	62.5994	N/A	N/A	N/A	N/A	N/A	N/A	N/A	N/A	1	N/A	2.50727	1.66	N/A	N/A	N/A	N/A	N/A	N/A	N/A	N/A	N/A	N/A	N/A	N/A	N/A	N/A	N/A	N/A	N/A	N/A	N/A	N/A
P46940	Ras GTPase-activating-like protein IQGAP1	189.134	N/A	N/A	N/A	N/A	N/A	N/A	N/A	N/A	1	N/A	2.3243	0.66	N/A	N/A	N/A	N/A	N/A	N/A	N/A	N/A	N/A	N/A	N/A	N/A	N/A	N/A	N/A	N/A	N/A	N/A	N/A	N/A
Q96JB1	Dynein heavy chain 8. axonemal	514.335	N/A	N/A	N/A	N/A	N/A	N/A	N/A	N/A	1	N/A	4.41151	0.16	N/A	N/A	N/A	N/A	N/A	N/A	N/A	N/A	N/A	N/A	N/A	N/A	1	N/A	2.00817	0.16	N/A	N/A	N/A	N/A
O60814	Histone H2B type 1-K	13.8816	N/A	N/A	N/A	N/A	N/A	N/A	N/A	N/A	N/A	N/A	N/A	N/A	3	502.418	50.3402	63.49	1	42.42	N/A	13.49	1	93.5475	15.2784	40.48	N/A	N/A	N/A	N/A	1	41.7	N/A	13.49
P62910	60S ribosomal protein L32	15.8498	N/A	N/A	N/A	N/A	N/A	N/A	N/A	N/A	N/A	N/A	N/A	N/A	1	N/A	3.78939	12.59	N/A	N/A	N/A	N/A	N/A	N/A	N/A	N/A	N/A	N/A	N/A	N/A	N/A	N/A	N/A	N/A
P11021	78 kDa glucose-regulated protein	72.2884	N/A	N/A	N/A	N/A	N/A	N/A	N/A	N/A	N/A	N/A	N/A	N/A	1	92.0297	9.62671	4.28	N/A	N/A	N/A	N/A	N/A	N/A	N/A	N/A	N/A	N/A	N/A	N/A	N/A	N/A	N/A	N/A
P46777	60S ribosomal protein L5	34.3407	N/A	N/A	N/A	N/A	N/A	N/A	N/A	N/A	N/A	N/A	N/A	N/A	1	N/A	2.40859	4.04	N/A	N/A	N/A	N/A	N/A	N/A	N/A	N/A	N/A	N/A	N/A	N/A	N/A	N/A	N/A	N/A
P31146	Coronin-1A	51	N/A	N/A	N/A	N/A	N/A	N/A	N/A	N/A	N/A	N/A	N/A	N/A	1	N/A	2.81315	2.39	N/A	N/A	N/A	N/A	N/A	N/A	N/A	N/A	N/A	N/A	N/A	N/A	N/A	N/A	N/A	N/A
Q8TF17	SH3 domain and tetratricopeptide repeat-containing protein 2	144.7	N/A	N/A	N/A	N/A	N/A	N/A	N/A	N/A	N/A	N/A	N/A	N/A	1	N/A	2.23545	0.78	N/A	N/A	N/A	N/A	N/A	N/A	N/A	N/A	N/A	N/A	N/A	N/A	N/A	N/A	N/A	N/A
Q76LX8	A disintegrin and metalloproteinase with thrombospondin motifs 13	153.5	N/A	N/A	N/A	N/A	N/A	N/A	N/A	N/A	N/A	N/A	N/A	N/A	1	N/A	2.31404	0.77	N/A	N/A	N/A	N/A	N/A	N/A	N/A	N/A	N/A	N/A	N/A	N/A	N/A	N/A	N/A	N/A
P16403	Histone H1.2	21.3517	N/A	N/A	N/A	N/A	N/A	N/A	N/A	N/A	N/A	N/A	N/A	N/A	N/A	N/A	N/A	N/A	2	96.8267	8.17397	11.74	7	350.711	18.0494	23.47	N/A	N/A	N/A	N/A	1	N/A	5.76583	6.1
Q6NXT2	Histone H3.3C	15.2044	N/A	N/A	N/A	N/A	N/A	N/A	N/A	N/A	N/A	N/A	N/A	N/A	N/A	N/A	N/A	N/A	1	45.89	N/A	9.63	2	112.688	N/A	14.81	N/A	N/A	N/A	N/A	1	42.97	N/A	9.63
Q04941	Proteolipid protein 2	16.6797	N/A	N/A	N/A	N/A	N/A	N/A	N/A	N/A	N/A	N/A	N/A	N/A	N/A	N/A	N/A	N/A	1	N/A	4.96057	8.55	1	N/A	5.30222	8.55	N/A	N/A	N/A	N/A	1	N/A	5.42117	8.55
Q96CT7	Coiled-coil domain-containing protein 124	25.8196	N/A	N/A	N/A	N/A	N/A	N/A	N/A	N/A	N/A	N/A	N/A	N/A	N/A	N/A	N/A	N/A	1	40.77	5.08342	4.48	1	53.79	5.28017	4.48	1	48.65	5.81738	4.48	1	N/A	8.3116	4.48
Q58FF6	Putative heat shock protein HSP 90-beta 4	58.2276	N/A	N/A	N/A	N/A	N/A	N/A	N/A	N/A	N/A	N/A	N/A	N/A	N/A	N/A	N/A	N/A	1	71.3	7.74668	3.17	N/A	N/A	N/A	N/A	N/A	N/A	N/A	N/A	1	45.7	N/A	3.17
Q7Z2W4	Zinc finger CCCH-type antiviral protein 1	101.367	N/A	N/A	N/A	N/A	N/A	N/A	N/A	N/A	N/A	N/A	N/A	N/A	N/A	N/A	N/A	N/A	1	N/A	2.48119	1.66	4	227.854	19.4869	5.99	4	263.078	24.3642	6.1	2	45.77	4.98878	3.33
O43143	Putative pre-mRNA-splicing factor ATP-dependent RNA helicase DHX15	90.8752	N/A	N/A	N/A	N/A	N/A	N/A	N/A	N/A	N/A	N/A	N/A	N/A	N/A	N/A	N/A	N/A	1	54.02	N/A	1.64	2	125.991	12.6302	3.27	4	253.871	35.713	4.53	N/A	N/A	N/A	N/A
P35908	Keratin. type II cytoskeletal 2 epidermal	65.3932	8	656.715	59.3424	19.56	5	248.648	26.5924	12.83	3	57.04	11.3644	7.36	6	324.551	35.4433	14.24	1	N/A	2.68848	1.56	2	47.62	5.53158	4.69	N/A	N/A	N/A	N/A	1	43.71	5.1688	1.56
P53992	Protein transport protein Sec24C	118.249	N/A	N/A	N/A	N/A	N/A	N/A	N/A	N/A	N/A	N/A	N/A	N/A	N/A	N/A	N/A	N/A	1	N/A	2.61269	1.28	2	73.7624	3.91212	3.11	2	104.43	5.96996	3.11	N/A	N/A	N/A	N/A
P08183	Multidrug resistance protein 1	141.389	N/A	N/A	N/A	N/A	N/A	N/A	N/A	N/A	N/A	N/A	N/A	N/A	N/A	N/A	N/A	N/A	1	48.13	3.4844	1.09	7	467.527	29.2752	6.95	7	336.156	29.3825	6.25	1	58.66	N/A	0.7
Q13526	Peptidyl-prolyl cis-trans isomerase NIMA-interacting 1	18.232	N/A	N/A	N/A	N/A	N/A	N/A	N/A	N/A	N/A	N/A	N/A	N/A	N/A	N/A	N/A	N/A	N/A	N/A	N/A	N/A	2	59.8302	8.28504	15.34	4	216.382	20.5753	28.83	N/A	N/A	N/A	N/A
Q8WUM4	Programmed cell death 6-interacting protein	95.9631	N/A	N/A	N/A	N/A	N/A	N/A	N/A	N/A	N/A	N/A	N/A	N/A	N/A	N/A	N/A	N/A	N/A	N/A	N/A	N/A	9	502.156	42.6757	11.98	9	383.807	35.2156	16.71	1	N/A	2.92241	1.27
P39019	40S ribosomal protein S19	16.0505	N/A	N/A	N/A	N/A	N/A	N/A	N/A	N/A	N/A	N/A	N/A	N/A	N/A	N/A	N/A	N/A	N/A	N/A	N/A	N/A	1	45.95	N/A	10.34	1	40.17	N/A	10.34	N/A	N/A	N/A	N/A
P35268	60S ribosomal protein L22	14.7778	N/A	N/A	N/A	N/A	N/A	N/A	N/A	N/A	N/A	N/A	N/A	N/A	N/A	N/A	N/A	N/A	N/A	N/A	N/A	N/A	1	N/A	2.32578	10.16	1	N/A	2.25372	10.16	N/A	N/A	N/A	N/A
O60869	Endothelial differentiation-related factor 1	16.3589	N/A	N/A	N/A	N/A	N/A	N/A	N/A	N/A	N/A	N/A	N/A	N/A	N/A	N/A	N/A	N/A	N/A	N/A	N/A	N/A	1	N/A	3.7578	10.14	1	46.9	4.09107	10.14	N/A	N/A	N/A	N/A
Q9H4G4	Golgi-associated plant pathogenesis-related protein 1	17.2075	N/A	N/A	N/A	N/A	N/A	N/A	N/A	N/A	N/A	N/A	N/A	N/A	N/A	N/A	N/A	N/A	N/A	N/A	N/A	N/A	1	81.39	3.41666	8.44	1	100.928	6.37224	8.44	N/A	N/A	N/A	N/A
Q9P2B2	Prostaglandin F2 receptor negative regulator	98.4946	N/A	N/A	N/A	N/A	N/A	N/A	N/A	N/A	N/A	N/A	N/A	N/A	N/A	N/A	N/A	N/A	N/A	N/A	N/A	N/A	5	115.664	12.4533	7.28	2	50.56	8.14289	2.62	1	50.63	N/A	1.14
Q8WV92	MIT domain-containing protein 1	29.296	N/A	N/A	N/A	N/A	N/A	N/A	N/A	N/A	N/A	N/A	N/A	N/A	N/A	N/A	N/A	N/A	N/A	N/A	N/A	N/A	1	N/A	4.2245	7.23	1	N/A	4.19175	7.23	N/A	N/A	N/A	N/A
P02749	Beta-2-glycoprotein 1	38.2727	N/A	N/A	N/A	N/A	N/A	N/A	N/A	N/A	N/A	N/A	N/A	N/A	N/A	N/A	N/A	N/A	N/A	N/A	N/A	N/A	1	50.89	N/A	6.09	N/A	N/A	N/A	N/A	N/A	N/A	N/A	N/A
Q15773	Myeloid leukemia factor 2	28.1292	N/A	N/A	N/A	N/A	N/A	N/A	N/A	N/A	N/A	N/A	N/A	N/A	N/A	N/A	N/A	N/A	N/A	N/A	N/A	N/A	1	70.6974	5.07916	4.84	3	128.287	9.36961	14.92	N/A	N/A	N/A	N/A
P08865	40S ribosomal protein SA	32.8334	N/A	N/A	N/A	N/A	N/A	N/A	N/A	N/A	N/A	N/A	N/A	N/A	N/A	N/A	N/A	N/A	N/A	N/A	N/A	N/A	1	N/A	3.09401	4.41	N/A	N/A	N/A	N/A	N/A	N/A	N/A	N/A
O43765	Small glutamine-rich tetratricopeptide repeat-containing protein alpha	34.0417	N/A	N/A	N/A	N/A	N/A	N/A	N/A	N/A	N/A	N/A	N/A	N/A	N/A	N/A	N/A	N/A	N/A	N/A	N/A	N/A	1	N/A	2.7888	4.15	N/A	N/A	N/A	N/A	N/A	N/A	N/A	N/A
Q8IVM0	Coiled-coil domain-containing protein 50	35.8	N/A	N/A	N/A	N/A	N/A	N/A	N/A	N/A	N/A	N/A	N/A	N/A	N/A	N/A	N/A	N/A	N/A	N/A	N/A	N/A	1	97.8589	6.55254	3.92	4	191.607	22.8486	17.97	1	44.17	2.73437	3.92
P11940	Polyadenylate-binding protein 1	70.6259	N/A	N/A	N/A	N/A	N/A	N/A	N/A	N/A	N/A	N/A	N/A	N/A	N/A	N/A	N/A	N/A	N/A	N/A	N/A	N/A	2	41.01	2.60581	3.3	4	67.2952	10.4613	6.92	N/A	N/A	N/A	N/A
Q16543	Hsp90 co-chaperone Cdc37	44.44	N/A	N/A	N/A	N/A	N/A	N/A	N/A	N/A	N/A	N/A	N/A	N/A	N/A	N/A	N/A	N/A	N/A	N/A	N/A	N/A	1	N/A	2.44083	3.17	1	N/A	2.48286	2.38	N/A	N/A	N/A	N/A
P49841	Glycogen synthase kinase-3 beta	46.7149	N/A	N/A	N/A	N/A	N/A	N/A	N/A	N/A	N/A	N/A	N/A	N/A	N/A	N/A	N/A	N/A	N/A	N/A	N/A	N/A	1	N/A	2.27775	2.62	N/A	N/A	N/A	N/A	N/A	N/A	N/A	N/A
Q9H0H5	Rac GTPase-activating protein 1	70.9818	N/A	N/A	N/A	N/A	N/A	N/A	N/A	N/A	N/A	N/A	N/A	N/A	N/A	N/A	N/A	N/A	N/A	N/A	N/A	N/A	1	40.29	3.25556	2.53	1	N/A	3.48889	2.53	N/A	N/A	N/A	N/A
P00747	Plasminogen	90.5102	3	280.546	20.2964	4.32	3	254.696	23.0757	4.44	4	195.168	18.7247	4.44	4	211.277	23.4603	4.44	N/A	N/A	N/A	N/A	2	157.733	10.9699	2.96	2	198.567	19.1945	2.96	N/A	N/A	N/A	N/A
P26641	Elongation factor 1-gamma	50.0871	N/A	N/A	N/A	N/A	N/A	N/A	N/A	N/A	N/A	N/A	N/A	N/A	N/A	N/A	N/A	N/A	N/A	N/A	N/A	N/A	1	N/A	2.58252	2.29	N/A	N/A	N/A	N/A	N/A	N/A	N/A	N/A
Q9NZI8	Insulin-like growth factor 2 mRNA-binding protein 1	63.4412	N/A	N/A	N/A	N/A	N/A	N/A	N/A	N/A	N/A	N/A	N/A	N/A	N/A	N/A	N/A	N/A	N/A	N/A	N/A	N/A	1	56.35	2.28291	2.25	2	112.601	15.9587	5.03	N/A	N/A	N/A	N/A
O14545	TRAF-type zinc finger domain-containing protein 1	64.8001	N/A	N/A	N/A	N/A	N/A	N/A	N/A	N/A	N/A	N/A	N/A	N/A	N/A	N/A	N/A	N/A	N/A	N/A	N/A	N/A	1	77.33	3.78069	2.06	1	161.633	6.71873	2.06	N/A	N/A	N/A	N/A
Q96I24	Far upstream element-binding protein 3	61.6022	N/A	N/A	N/A	N/A	N/A	N/A	N/A	N/A	N/A	N/A	N/A	N/A	N/A	N/A	N/A	N/A	N/A	N/A	N/A	N/A	1	39.76	2.69017	1.92	1	66.5722	5.75649	1.92	N/A	N/A	N/A	N/A
P00742	Coagulation factor X	54.6965	N/A	N/A	N/A	N/A	N/A	N/A	N/A	N/A	N/A	N/A	N/A	N/A	N/A	N/A	N/A	N/A	N/A	N/A	N/A	N/A	1	41.39	2.28178	1.84	N/A	N/A	N/A	N/A	N/A	N/A	N/A	N/A
P23142	Fibulin-1	77.1624	N/A	N/A	N/A	N/A	N/A	N/A	N/A	N/A	N/A	N/A	N/A	N/A	N/A	N/A	N/A	N/A	N/A	N/A	N/A	N/A	1	N/A	2.26698	1.28	N/A	N/A	N/A	N/A	N/A	N/A	N/A	N/A
Q6P1N0	Coiled-coil and C2 domain-containing protein 1A	103.998	N/A	N/A	N/A	N/A	N/A	N/A	N/A	N/A	N/A	N/A	N/A	N/A	N/A	N/A	N/A	N/A	N/A	N/A	N/A	N/A	1	54.74	N/A	1.16	1	73.02	3.61556	1.16	N/A	N/A	N/A	N/A
Q16720	Plasma membrane calcium-transporting ATPase 3	134.112	N/A	N/A	N/A	N/A	N/A	N/A	N/A	N/A	N/A	N/A	N/A	N/A	N/A	N/A	N/A	N/A	N/A	N/A	N/A	N/A	1	61.49	2.39886	0.9	N/A	N/A	N/A	N/A	N/A	N/A	N/A	N/A
Q9UIW2	Plexin-A1	210.933	N/A	N/A	N/A	N/A	N/A	N/A	N/A	N/A	N/A	N/A	N/A	N/A	N/A	N/A	N/A	N/A	N/A	N/A	N/A	N/A	1	N/A	2.47384	0.79	N/A	N/A	N/A	N/A	N/A	N/A	N/A	N/A
Q9NRR8	CDC42 small effector protein 1	8.91942	N/A	N/A	N/A	N/A	N/A	N/A	N/A	N/A	N/A	N/A	N/A	N/A	N/A	N/A	N/A	N/A	N/A	N/A	N/A	N/A	N/A	N/A	N/A	N/A	1	51.64	2.91069	15.19	N/A	N/A	N/A	N/A
P83731	60S ribosomal protein L24	17.7679	N/A	N/A	N/A	N/A	N/A	N/A	N/A	N/A	N/A	N/A	N/A	N/A	N/A	N/A	N/A	N/A	N/A	N/A	N/A	N/A	N/A	N/A	N/A	N/A	2	N/A	5.461	13.38	N/A	N/A	N/A	N/A
Q02543	60S ribosomal protein L18a	20.7489	N/A	N/A	N/A	N/A	N/A	N/A	N/A	N/A	N/A	N/A	N/A	N/A	N/A	N/A	N/A	N/A	N/A	N/A	N/A	N/A	N/A	N/A	N/A	N/A	1	40.67	5.10463	13.07	N/A	N/A	N/A	N/A
P37108	Signal recognition particle 14 kDa protein	14.5608	N/A	N/A	N/A	N/A	N/A	N/A	N/A	N/A	N/A	N/A	N/A	N/A	N/A	N/A	N/A	N/A	N/A	N/A	N/A	N/A	N/A	N/A	N/A	N/A	1	63.92	4.11334	12.5	N/A	N/A	N/A	N/A
P62917	60S ribosomal protein L8	28.0073	N/A	N/A	N/A	N/A	N/A	N/A	N/A	N/A	N/A	N/A	N/A	N/A	N/A	N/A	N/A	N/A	N/A	N/A	N/A	N/A	N/A	N/A	N/A	N/A	2	111.551	6.84726	10.51	N/A	N/A	N/A	N/A
Q9Y446	Plakophilin-3	87.029	N/A	N/A	N/A	N/A	N/A	N/A	N/A	N/A	N/A	N/A	N/A	N/A	N/A	N/A	N/A	N/A	N/A	N/A	N/A	N/A	N/A	N/A	N/A	N/A	4	120.176	9.54482	7.9	1	62.1446	2.416	1.13
P61254	60S ribosomal protein L26	17.2475	N/A	N/A	N/A	N/A	N/A	N/A	N/A	N/A	N/A	N/A	N/A	N/A	N/A	N/A	N/A	N/A	N/A	N/A	N/A	N/A	N/A	N/A	N/A	N/A	1	40.92	2.51965	7.59	N/A	N/A	N/A	N/A
P62280	40S ribosomal protein S11	18.419	N/A	N/A	N/A	N/A	N/A	N/A	N/A	N/A	N/A	N/A	N/A	N/A	N/A	N/A	N/A	N/A	N/A	N/A	N/A	N/A	N/A	N/A	N/A	N/A	1	45.84	3.03797	7.59	N/A	N/A	N/A	N/A
Q3MHD2	Protein LSM12 homolog	21.6871	N/A	N/A	N/A	N/A	N/A	N/A	N/A	N/A	N/A	N/A	N/A	N/A	N/A	N/A	N/A	N/A	N/A	N/A	N/A	N/A	N/A	N/A	N/A	N/A	1	42.23	N/A	7.18	N/A	N/A	N/A	N/A
P11233	Ras-related protein Ral-A	23.552	N/A	N/A	N/A	N/A	N/A	N/A	N/A	N/A	N/A	N/A	N/A	N/A	N/A	N/A	N/A	N/A	N/A	N/A	N/A	N/A	N/A	N/A	N/A	N/A	1	59.6	2.7878	6.8	N/A	N/A	N/A	N/A
P98179	Putative RNA-binding protein 3	17.16	N/A	N/A	N/A	N/A	N/A	N/A	N/A	N/A	N/A	N/A	N/A	N/A	N/A	N/A	N/A	N/A	N/A	N/A	N/A	N/A	N/A	N/A	N/A	N/A	1	44.91	2.30654	6.37	N/A	N/A	N/A	N/A
O75190	DnaJ homolog subfamily B member 6	36.0649	N/A	N/A	N/A	N/A	N/A	N/A	N/A	N/A	N/A	N/A	N/A	N/A	N/A	N/A	N/A	N/A	N/A	N/A	N/A	N/A	N/A	N/A	N/A	N/A	1	42.98	N/A	5.21	N/A	N/A	N/A	N/A
P10646	Tissue factor pathway inhibitor	34.992	N/A	N/A	N/A	N/A	N/A	N/A	N/A	N/A	N/A	N/A	N/A	N/A	N/A	N/A	N/A	N/A	N/A	N/A	N/A	N/A	N/A	N/A	N/A	N/A	1	43.24	2.97909	4.61	N/A	N/A	N/A	N/A
P09497	Clathrin light chain B	25.1751	N/A	N/A	N/A	N/A	N/A	N/A	N/A	N/A	N/A	N/A	N/A	N/A	N/A	N/A	N/A	N/A	N/A	N/A	N/A	N/A	N/A	N/A	N/A	N/A	1	52.05	2.54458	4.37	N/A	N/A	N/A	N/A
P11234	Ras-related protein Ral-B	23.3939	N/A	N/A	N/A	N/A	N/A	N/A	N/A	N/A	N/A	N/A	N/A	N/A	N/A	N/A	N/A	N/A	N/A	N/A	N/A	N/A	N/A	N/A	N/A	N/A	1	N/A	2.65181	4.37	N/A	N/A	N/A	N/A
P04350	Tubulin beta-4A chain	49.5539	N/A	N/A	N/A	N/A	N/A	N/A	N/A	N/A	N/A	N/A	N/A	N/A	N/A	N/A	N/A	N/A	N/A	N/A	N/A	N/A	N/A	N/A	N/A	N/A	1	63.6	9.14617	4.28	N/A	N/A	N/A	N/A
O95721	Synaptosomal-associated protein 29	28.9526	N/A	N/A	N/A	N/A	N/A	N/A	N/A	N/A	N/A	N/A	N/A	N/A	N/A	N/A	N/A	N/A	N/A	N/A	N/A	N/A	N/A	N/A	N/A	N/A	1	58.95	2.63468	4.26	N/A	N/A	N/A	N/A
P53985	Monocarboxylate transporter 1	53.9089	N/A	N/A	N/A	N/A	N/A	N/A	N/A	N/A	N/A	N/A	N/A	N/A	N/A	N/A	N/A	N/A	N/A	N/A	N/A	N/A	N/A	N/A	N/A	N/A	1	40.42	N/A	4.2	N/A	N/A	N/A	N/A
O95297	Myelin protein zero-like protein 1	29.064	N/A	N/A	N/A	N/A	N/A	N/A	N/A	N/A	N/A	N/A	N/A	N/A	N/A	N/A	N/A	N/A	N/A	N/A	N/A	N/A	N/A	N/A	N/A	N/A	1	N/A	2.5775	4.09	N/A	N/A	N/A	N/A
Q9HD42	Charged multivesicular body protein 1a	21.6892	N/A	N/A	N/A	N/A	N/A	N/A	N/A	N/A	N/A	N/A	N/A	N/A	N/A	N/A	N/A	N/A	N/A	N/A	N/A	N/A	N/A	N/A	N/A	N/A	1	44.77	N/A	4.08	N/A	N/A	N/A	N/A
O14672	Disintegrin and metalloproteinase domain-containing protein 10	84.0877	N/A	N/A	N/A	N/A	N/A	N/A	N/A	N/A	N/A	N/A	N/A	N/A	N/A	N/A	N/A	N/A	N/A	N/A	N/A	N/A	N/A	N/A	N/A	N/A	2	83.7597	3.38625	3.74	N/A	N/A	N/A	N/A
Q01650	Large neutral amino acids transporter small subunit 1	54.9743	N/A	N/A	N/A	N/A	N/A	N/A	N/A	N/A	N/A	N/A	N/A	N/A	N/A	N/A	N/A	N/A	N/A	N/A	N/A	N/A	N/A	N/A	N/A	N/A	1	N/A	2.21014	3.55	1	43.72	2.82118	2.76
P16422	Epithelial cell adhesion molecule	34.9097	N/A	N/A	N/A	N/A	N/A	N/A	N/A	N/A	N/A	N/A	N/A	N/A	N/A	N/A	N/A	N/A	N/A	N/A	N/A	N/A	N/A	N/A	N/A	N/A	1	39.9	2.39582	3.5	N/A	N/A	N/A	N/A
P52292	Importin subunit alpha-1	57.8259	N/A	N/A	N/A	N/A	N/A	N/A	N/A	N/A	N/A	N/A	N/A	N/A	N/A	N/A	N/A	N/A	N/A	N/A	N/A	N/A	N/A	N/A	N/A	N/A	1	102.13	8.32068	3.4	N/A	N/A	N/A	N/A
Q9Y624	Junctional adhesion molecule A	32.5625	N/A	N/A	N/A	N/A	N/A	N/A	N/A	N/A	N/A	N/A	N/A	N/A	N/A	N/A	N/A	N/A	N/A	N/A	N/A	N/A	N/A	N/A	N/A	N/A	1	N/A	2.29088	3.34	N/A	N/A	N/A	N/A
P05362	Intercellular adhesion molecule 1	57.789	N/A	N/A	N/A	N/A	N/A	N/A	N/A	N/A	N/A	N/A	N/A	N/A	N/A	N/A	N/A	N/A	N/A	N/A	N/A	N/A	N/A	N/A	N/A	N/A	1	45.97	3.0257	3.01	N/A	N/A	N/A	N/A
Q13310	Polyadenylate-binding protein 4	70.7381	N/A	N/A	N/A	N/A	N/A	N/A	N/A	N/A	N/A	N/A	N/A	N/A	N/A	N/A	N/A	N/A	N/A	N/A	N/A	N/A	N/A	N/A	N/A	N/A	1	42.9	N/A	1.4	N/A	N/A	N/A	N/A
Q8WUX1	Sodium-coupled neutral amino acid transporter 5	51.4229	N/A	N/A	N/A	N/A	N/A	N/A	N/A	N/A	N/A	N/A	N/A	N/A	N/A	N/A	N/A	N/A	N/A	N/A	N/A	N/A	N/A	N/A	N/A	N/A	1	N/A	2.63688	2.75	N/A	N/A	N/A	N/A
Q9UKS6	Protein kinase C and casein kinase substrate in neurons protein 3	48.4568	N/A	N/A	N/A	N/A	N/A	N/A	N/A	N/A	N/A	N/A	N/A	N/A	N/A	N/A	N/A	N/A	N/A	N/A	N/A	N/A	N/A	N/A	N/A	N/A	1	N/A	2.41695	2.59	N/A	N/A	N/A	N/A
Q99816	Tumor susceptibility gene 101 protein	43.9165	N/A	N/A	N/A	N/A	N/A	N/A	N/A	N/A	N/A	N/A	N/A	N/A	N/A	N/A	N/A	N/A	N/A	N/A	N/A	N/A	N/A	N/A	N/A	N/A	1	N/A	2.23889	2.56	N/A	N/A	N/A	N/A
Q9H4M9	EH domain-containing protein 1	60.5887	N/A	N/A	N/A	N/A	N/A	N/A	N/A	N/A	N/A	N/A	N/A	N/A	N/A	N/A	N/A	N/A	N/A	N/A	N/A	N/A	N/A	N/A	N/A	N/A	1	N/A	2.29597	2.25	N/A	N/A	N/A	N/A
Q9UQB8	Brain-specific angiogenesis inhibitor 1-associated protein 2	60.8296	N/A	N/A	N/A	N/A	N/A	N/A	N/A	N/A	N/A	N/A	N/A	N/A	N/A	N/A	N/A	N/A	N/A	N/A	N/A	N/A	N/A	N/A	N/A	N/A	1	N/A	2.2122	2.17	N/A	N/A	N/A	N/A
Q7KZI7	Serine/threonine-protein kinase MARK2	87.8559	N/A	N/A	N/A	N/A	N/A	N/A	N/A	N/A	N/A	N/A	N/A	N/A	N/A	N/A	N/A	N/A	N/A	N/A	N/A	N/A	N/A	N/A	N/A	N/A	1	51.24	2.24614	2.16	N/A	N/A	N/A	N/A
O60506	Heterogeneous nuclear ribonucleoprotein Q	69.5596	N/A	N/A	N/A	N/A	N/A	N/A	N/A	N/A	N/A	N/A	N/A	N/A	N/A	N/A	N/A	N/A	N/A	N/A	N/A	N/A	N/A	N/A	N/A	N/A	1	56.61	2.68779	1.93	N/A	N/A	N/A	N/A
P02771	Alpha-fetoprotein	68.633	N/A	N/A	N/A	N/A	N/A	N/A	N/A	N/A	N/A	N/A	N/A	N/A	N/A	N/A	N/A	N/A	N/A	N/A	N/A	N/A	N/A	N/A	N/A	N/A	1	N/A	2.21001	1.81	N/A	N/A	N/A	N/A
Q13492	Phosphatidylinositol-binding clathrin assembly protein	70.71	N/A	N/A	N/A	N/A	N/A	N/A	N/A	N/A	N/A	N/A	N/A	N/A	N/A	N/A	N/A	N/A	N/A	N/A	N/A	N/A	N/A	N/A	N/A	N/A	1	N/A	2.80918	1.69	N/A	N/A	N/A	N/A
Q13444	Disintegrin and metalloproteinase domain-containing protein 15	92.8992	N/A	N/A	N/A	N/A	N/A	N/A	N/A	N/A	N/A	N/A	N/A	N/A	N/A	N/A	N/A	N/A	N/A	N/A	N/A	N/A	N/A	N/A	N/A	N/A	1	45.79	N/A	1.39	N/A	N/A	N/A	N/A
Q99569	Plakophilin-4	131.787	N/A	N/A	N/A	N/A	N/A	N/A	N/A	N/A	N/A	N/A	N/A	N/A	N/A	N/A	N/A	N/A	N/A	N/A	N/A	N/A	N/A	N/A	N/A	N/A	1	44.93	2.95686	1.34	N/A	N/A	N/A	N/A
P39059	Collagen alpha-1(XV) chain	141.632	N/A	N/A	N/A	N/A	N/A	N/A	N/A	N/A	N/A	N/A	N/A	N/A	N/A	N/A	N/A	N/A	N/A	N/A	N/A	N/A	N/A	N/A	N/A	N/A	1	N/A	2.87823	1.22	N/A	N/A	N/A	N/A
Q9HCE1	Putative helicase MOV-10	113.599	N/A	N/A	N/A	N/A	N/A	N/A	N/A	N/A	N/A	N/A	N/A	N/A	N/A	N/A	N/A	N/A	N/A	N/A	N/A	N/A	N/A	N/A	N/A	N/A	1	N/A	2.48017	1	N/A	N/A	N/A	N/A
Q99700	Ataxin-2	140.196	N/A	N/A	N/A	N/A	N/A	N/A	N/A	N/A	N/A	N/A	N/A	N/A	N/A	N/A	N/A	N/A	N/A	N/A	N/A	N/A	N/A	N/A	N/A	N/A	1	56.84	4.89042	0.91	N/A	N/A	N/A	N/A
Q5T200	Zinc finger CCCH domain-containing protein 13	196.519	N/A	N/A	N/A	N/A	N/A	N/A	N/A	N/A	N/A	N/A	N/A	N/A	N/A	N/A	N/A	N/A	N/A	N/A	N/A	N/A	N/A	N/A	N/A	N/A	1	N/A	2.21755	0.42	N/A	N/A	N/A	N/A
P48741	Putative heat shock 70 kDa protein 7	40.2196	N/A	N/A	N/A	N/A	N/A	N/A	N/A	N/A	N/A	N/A	N/A	N/A	N/A	N/A	N/A	N/A	N/A	N/A	N/A	N/A	N/A	N/A	N/A	N/A	N/A	N/A	N/A	N/A	1	N/A	2.78723	3.54
P49674	Casein kinase I isoform epsilon	47.2852	N/A	N/A	N/A	N/A	N/A	N/A	N/A	N/A	N/A	N/A	N/A	N/A	N/A	N/A	N/A	N/A	N/A	N/A	N/A	N/A	N/A	N/A	N/A	N/A	N/A	N/A	N/A	N/A	1	N/A	2.28089	3.13
O94823	Probable phospholipid-transporting ATPase VB	165.284	N/A	N/A	N/A	N/A	N/A	N/A	N/A	N/A	N/A	N/A	N/A	N/A	N/A	N/A	N/A	N/A	N/A	N/A	N/A	N/A	N/A	N/A	N/A	N/A	N/A	N/A	N/A	N/A	1	41.81	N/A	0.75
